# Supplementary material for: 2-(Thio­phen-2-yl)-N-(4-{(E)-[2-(thio­phen-2-yl)eth­yl]imino­meth­yl}benzyl­idene)ethanamine
Source: Acta Crystallogr Sect E Struct Rep Online. 2011 Mar 19;67(Pt 4):o922. doi: 10.1107/S1600536811009810 (PMC3099871; doi:10.1107/S1600536811009810)
Supplement: Supplementary file 1 [file e-67-0o922-sup1.cif]

##############################################################################
###                                                                        ###
###        Electronic paper (Acta Crystallographica Section E)             ###
###                                                                        ###
##############################################################################
#                                                                            #
# This CIF contains the data in a paper accepted for publication in Acta     #
# Crystallographica Section E. It conforms to the requirements of Notes      #
# for Authors for Section E, and has been peer reviewed under the auspices   #
# of the IUCr Commission on Journals.                                        #
#                                                                            #
# Full details of the Crystallographic Information File format               #
# are given in the paper "The Crystallographic Information File (CIF):       #
# a New Standard Archive File for Crystallography" by S. R. Hall, F. H.      #
# Allen and I. D. Brown [Acta Cryst. (1991), A47, 655-685].                  #
#                                                                            #
# The current version of the core CIF dictionary is obtainable from          #
# ftp://ftp.iucr.org/pub/cif_core.dic. The current version number is 2.4.    #
#                                                                            #
# Software is freely available for graphical display of the structure(s) in  #
# this CIF.  For information consult the CIF home page http://www.iucr.org/  #
# cif/home.html                                                              #
#                                                                            #
# This file may be used for bona fide research purposes within the           #
# scientific community so long as proper attribution is given to the journal # 
# article from which it was obtained.                                        #
#                                                                            #
##############################################################################
                                             
data_global
_audit_creation_method     'WinGX routine CIF_UPDATE'
_audit_conform_dict_name     cif_core.dic
_audit_conform_dict_version     2.4
_journal_date_recd_electronic     2011-03-03
_journal_date_accepted     2011-03-15
_journal_name_full     'Acta Crystallographica, Section E'
_journal_year     2011
_journal_volume     67
_journal_issue      4
_journal_page_first     o922
_journal_page_last     o922
_journal_paper_category     QO
_journal_coeditor_code     GO2007
_publ_contact_author_name     'Chiririwa, Haleden'
_publ_contact_author_address
;
Department of Chemistry,
University of Cape Town,
Private Bag,
Rondebosch, 7707
South Africa
;
_publ_contact_author_email     harrychiririwa@yahoo.com
_publ_contact_author_fax     '+27 (011) 6505195'
_publ_contact_author_phone     '+27 (021) 6502527'
_publ_section_title
;\
2-(Thiophen-2-yl)-<i>N</i>-(4-{(<i>E</i>)-[2-(thiophen-2-yl)ethyl]iminomethyl}\
benzylidene)ethanamine
;
loop_
    _publ_author_name
    _publ_author_address
    'Chiririwa, Haleden'
;
Department of Chemistry,
University of Cape Town,
Private Bag,
Rondebosch 7707
South Africa
;
    'Meijboom, Reinout'
;
Research Centre for Synthesis and Catalysis
Department of Chemistry,
University of Johannesburg,
PO Box 524 Auckland Park,
Johannesburg 2006
South Africa
;
    'Omondi, Bernard'
;
Research Centre for Synthesis and Catalysis
Department of Chemistry,
University of Johannesburg,
PO Box 524 Auckland Park,
Johannesburg 2006
South Africa
;
data_I
_audit_creation_method     'WinGX routine CIF_UPDATE'
_audit_conform_dict_name     cif_core.dic
_audit_conform_dict_version     2.4
_chemical_name_systematic
;
2-(Thiophen-2-yl)-<i>N</i>-(4-{(<i>E</i>)-[2-(thiophen-2-
yl)ethyl]iminomethyl}benzylidene)ethanamine
;
_chemical_formula_moiety     'C20 H20 N2 S2'
_chemical_formula_sum     'C20 H20 N2 S2'
_chemical_formula_iupac     'C20 H20 N2 S2'
_chemical_formula_weight     352.52
_symmetry_cell_setting     monoclinic
_symmetry_space_group_name_H-M     'C 2/c'
_symmetry_space_group_name_Hall     '-C 2yc'
loop_
    _symmetry_equiv_pos_as_xyz
    'x, y, z'
    '-x, y, -z+1/2'
    'x+1/2, y+1/2, z'
    '-x+1/2, y+1/2, -z+1/2'
    '-x, -y, -z'
    'x, -y, z-1/2'
    '-x+1/2, -y+1/2, -z'
    'x+1/2, -y+1/2, z-1/2'
_cell_length_a     9.8592(10)
_cell_length_b     7.1533(6)
_cell_length_c     25.678(2)
_cell_angle_alpha     90
_cell_angle_beta     96.646(5)
_cell_angle_gamma     90
_cell_volume     1798.8(3)
_cell_formula_units_Z     4
_cell_measurement_reflns_used     34223
_cell_measurement_theta_min     3.19
_cell_measurement_theta_max     28.33
_cell_measurement_temperature     173(2)
_exptl_crystal_description     plate
_exptl_crystal_colour     colourless
_exptl_crystal_size_max     0.22
_exptl_crystal_size_mid     0.2
_exptl_crystal_size_min     0.04
_exptl_crystal_density_diffrn     1.302
_exptl_crystal_density_method     'not measured'
_exptl_crystal_F_000     744
_exptl_absorpt_coefficient_mu     0.299
_exptl_absorpt_correction_type     none
_exptl_absorpt_process_details     .
_exptl_absorpt_correction_T_min     ?
_exptl_absorpt_correction_T_max     ?
_exptl_special_details
;
The intensity data was collected on a Nonius Kappa CCD diffractometer using an
exposure time of 60 sec/per frame.
Analytical data: IR (KBr): 1613?cm-1 (C=N, imine); 1H NMR: (CDCl3) \d H 8.23
 (d, 2H) 7.76 (s, 2H)
 7.13 (dd, 2H) 6.92 (dd, 2H) 6.84 (dd, 4H) 3.91 (dt, 4H) 3.25 (t, 4H); Anal.
 calcd. for C20H20N2S2: C, 68.14%; H, 5.72%; N, 7.95%; S, 18.19; Found: C,
 68.19%; H, 5.52%; N, 7.72%; S, 18.44; EI---MS: m/z 351.76 [M]+;
;
_diffrn_ambient_temperature     173(2)
_diffrn_radiation_type     MoK\a
_diffrn_radiation_wavelength     0.71073
_diffrn_radiation_monochromator     graphite
_diffrn_measurement_device_type     'Nonius Kappa CCD'
_diffrn_measurement_method     '1.0\% \w scans, 60s'
_diffrn_reflns_number     16248
_diffrn_reflns_av_R_equivalents     0.0452
_diffrn_reflns_theta_min     3.19
_diffrn_reflns_theta_max     28.33
_diffrn_reflns_theta_full     28.33
_diffrn_measured_fraction_theta_max     0.997
_diffrn_measured_fraction_theta_full     0.997
_diffrn_reflns_limit_h_min     -13
_diffrn_reflns_limit_h_max     13
_diffrn_reflns_limit_k_min     -9
_diffrn_reflns_limit_k_max     9
_diffrn_reflns_limit_l_min     -34
_diffrn_reflns_limit_l_max     34
_diffrn_standards_number     0
_diffrn_standards_interval_count     0
_diffrn_standards_interval_time     0
_diffrn_standards_decay_%     0
_refine_special_details
;
Refinement of <i>F</i>^2^ against ALL reflections. The weighted <i>R</i>-factor
<i>wR</i> and goodness of fit <i>S</i> are based on <i>F</i>^2^, conventional
<i>R</i>-factors <i>R</i> are based on <i>F</i>, with <i>F</i> set to zero for
negative <i>F</i>^2^. The threshold expression of <i>F</i>^2^ >
\s(<i>F</i>^2^) is used only for calculating <i>R</i>-factors(gt) <i>etc</i>.
and is not relevant to the choice of reflections for refinement.
<i>R</i>-factors based on <i>F</i>^2^ are statistically about twice as large
as those based on <i>F</i>, and <i>R</i>- factors based on ALL data will be
even larger.
;
_reflns_number_total     2230
_reflns_number_gt     1679
_reflns_threshold_expression     I>2\s(I)
_refine_ls_structure_factor_coef     Fsqd
_refine_ls_matrix_type     full
_refine_ls_R_factor_all     0.0795
_refine_ls_R_factor_gt     0.0573
_refine_ls_wR_factor_gt     0.1634
_refine_ls_wR_factor_ref     0.1806
_refine_ls_goodness_of_fit_ref     1.078
_refine_ls_restrained_S_all     1.081
_refine_ls_number_reflns     2230
_refine_ls_number_parameters     109
_refine_ls_number_restraints     14
_refine_ls_hydrogen_treatment     constr
_refine_ls_weighting_scheme     calc
_refine_ls_weighting_details
         'calc w=1/[\s^2^(Fo^2^)+(0.0971P)^2^+3.1807P] where P=(Fo^2^+2Fc^2^)/3'
_atom_sites_solution_hydrogens     geom
_atom_sites_solution_primary     direct
_atom_sites_solution_secondary     difmap
_refine_ls_shift/su_max     0
_refine_ls_shift/su_mean     0
_refine_diff_density_max     0.802
_refine_diff_density_min     -0.419
_refine_ls_extinction_method     none
loop_
    _atom_type_symbol
    _atom_type_description
    _atom_type_scat_dispersion_real
    _atom_type_scat_dispersion_imag
    _atom_type_scat_source
    C C 0.0033 0.0016 'International Tables Vol C Tables 4.2.6.8 and 6.1.1.4'
    H H 0 0 'International Tables Vol C Tables 4.2.6.8 and 6.1.1.4'
    N N 0.0061 0.0033 'International Tables Vol C Tables 4.2.6.8 and 6.1.1.4'
    S S 0.1246 0.1234 'International Tables Vol C Tables 4.2.6.8 and 6.1.1.4'
_computing_data_collection     'COLLECT (Nonius, 1998)'
_computing_cell_refinement     'DENZO-SMN (Otwinowski & Minor, 1997)'
_computing_data_reduction     'DENZO-SMN (Otwinowski & Minor, 1997)'
_computing_structure_solution     'SHELXS97 (Sheldrick, 2008)'
_computing_structure_refinement     'SHELXL97 (Sheldrick, 2008)'
_computing_molecular_graphics
               'DIAMOND (Brandenburg & Putz, 2005) and ORTEP-3 (Farrugia, 1997)'
_computing_publication_material     'WinGX (Farrugia, 1999)'
loop_
    _atom_site_type_symbol
    _atom_site_label
    _atom_site_fract_x
    _atom_site_fract_y
    _atom_site_fract_z
    _atom_site_U_iso_or_equiv
    _atom_site_adp_type
    _atom_site_calc_flag
    _atom_site_refinement_flags
    _atom_site_occupancy
    _atom_site_disorder_assembly
    _atom_site_disorder_group
    S S1 0.62222(7) -0.24504(10) 0.31079(3) 0.0357(3) Uani d . 1 . .
    C C2 0.7356(3) -0.3763(4) 0.28220(10) 0.0400(7) Uani d . 1 . .
    H H2 0.711 -0.4684 0.2562 0.048 Uiso calc R 1 . .
    C C3 0.8651(3) -0.3341(4) 0.30095(10) 0.0355(6) Uani d U 1 . .
    H H3 0.9419 -0.3955 0.2896 0.043 Uiso calc R 1 . .
    C C4 0.8766(2) -0.1915(3) 0.33866(8) 0.0194(4) Uani d U 1 . .
    H H4 0.9607 -0.1441 0.3552 0.023 Uiso calc R 1 . .
    C C5 0.7453(2) -0.1270(3) 0.34886(9) 0.0230(5) Uani d U 1 . .
    C C6 0.7117(3) 0.0246(3) 0.38573(10) 0.0286(5) Uani d . 1 . .
    H H6A 0.7616 0.0005 0.4208 0.034 Uiso calc R 1 . .
    H H6B 0.6128 0.0204 0.3891 0.034 Uiso calc R 1 . .
    C C7 0.7483(3) 0.2186(3) 0.36770(10) 0.0266(5) Uani d . 1 . .
    H H7A 0.8479 0.2266 0.366 0.032 Uiso calc R 1 . .
    H H7B 0.701 0.2431 0.3322 0.032 Uiso calc R 1 . .
    N N8 0.7077(2) 0.3574(3) 0.40432(8) 0.0257(5) Uani d . 1 . .
    C C9 0.8002(2) 0.4632(3) 0.42630(9) 0.0232(5) Uani d . 1 . .
    H H9 0.891 0.4474 0.4181 0.028 Uiso calc R 1 . .
    C C10 0.7729(2) 0.6096(3) 0.46404(9) 0.0220(5) Uani d . 1 . .
    C C11 0.6408(2) 0.6450(3) 0.47609(9) 0.0235(5) Uani d . 1 . .
    H H11 0.5661 0.5741 0.4598 0.028 Uiso calc R 1 . .
    C C12 0.8813(2) 0.7162(3) 0.48807(9) 0.0234(5) Uani d . 1 . .
    H H12 0.9713 0.6935 0.4798 0.028 Uiso calc R 1 . .
loop_
    _atom_site_aniso_label
    _atom_site_aniso_U_11
    _atom_site_aniso_U_22
    _atom_site_aniso_U_33
    _atom_site_aniso_U_12
    _atom_site_aniso_U_13
    _atom_site_aniso_U_23
    S1 0.0339(4) 0.0352(4) 0.0373(4) -0.0022(3) 0.0007(3) -0.0044(3)
    C2 0.073(2) 0.0227(13) 0.0245(12) -0.0002(13) 0.0045(13) -0.0058(10)
    C3 0.0487(16) 0.0284(13) 0.0314(13) 0.0127(12) 0.0133(12) -0.0009(9)
    C4 0.0167(9) 0.0190(10) 0.0217(10) 0.0007(8) -0.0012(8) 0.0046(7)
    C5 0.0288(11) 0.0183(11) 0.0230(11) 0.0037(9) 0.0073(9) 0.0019(9)
    C6 0.0396(14) 0.0218(12) 0.0262(12) 0.0020(10) 0.0118(10) -0.0013(9)
    C7 0.0309(13) 0.0223(12) 0.0282(12) -0.0010(9) 0.0096(10) -0.0063(9)
    N8 0.0293(11) 0.0214(10) 0.0269(10) 0.0010(8) 0.0055(8) -0.0061(8)
    C9 0.0260(11) 0.0207(11) 0.0238(11) 0.0007(9) 0.0073(9) -0.0010(9)
    C10 0.0269(12) 0.0181(11) 0.0211(10) -0.0002(9) 0.0028(8) -0.0003(9)
    C11 0.0236(11) 0.0220(11) 0.0248(11) -0.0024(9) 0.0026(9) -0.0030(9)
    C12 0.0200(11) 0.0245(12) 0.0263(11) 0.0009(9) 0.0048(9) -0.0015(9)
_geom_special_details
;
All e.s.d.'s (except the e.s.d. in the dihedral angle between two l.s. planes)
are estimated using the full covariance matrix. The cell e.s.d.'s are taken
into account individually in the estimation of e.s.d.'s in distances, angles
and torsion angles; correlations between e.s.d.'s in cell parameters are only
used when they are defined by crystal symmetry. An approximate (isotropic)
treatment of cell e.s.d.'s is used for estimating e.s.d.'s involving l.s.
planes.
;
loop_
    _geom_bond_atom_site_label_1
    _geom_bond_atom_site_label_2
    _geom_bond_site_symmetry_2
    _geom_bond_distance
    _geom_bond_publ_flag
    S1 C2 . 1.691(3) ?
    S1 C5 . 1.693(2) ?
    C2 C3 . 1.345(4) ?
    C2 H2 . 0.95 ?
    C3 C4 . 1.402(4) ?
    C3 H3 . 0.95 ?
    C4 C5 . 1.427(3) ?
    C4 H4 . 0.95 ?
    C5 C6 . 1.501(3) ?
    C6 C7 . 1.520(3) ?
    C6 H6A . 0.99 ?
    C6 H6B . 0.99 ?
    C7 N8 . 1.455(3) ?
    C7 H7A . 0.99 ?
    C7 H7B . 0.99 ?
    N8 C9 . 1.266(3) ?
    C9 C10 . 1.472(3) ?
    C9 H9 . 0.95 ?
    C10 C11 . 1.397(3) ?
    C10 C12 . 1.397(3) ?
    C11 C12 7_666 1.388(3) ?
    C11 H11 . 0.95 ?
    C12 C11 7_666 1.388(3) ?
    C12 H12 . 0.95 ?
loop_
    _geom_angle_atom_site_label_1
    _geom_angle_atom_site_label_2
    _geom_angle_atom_site_label_3
    _geom_angle_site_symmetry_1
    _geom_angle_site_symmetry_3
    _geom_angle
    _geom_angle_publ_flag
    C2 S1 C5 . . 93.55(13) ?
    C3 C2 S1 . . 111.6(2) ?
    C3 C2 H2 . . 124.2 ?
    S1 C2 H2 . . 124.2 ?
    C2 C3 C4 . . 114.1(2) ?
    C2 C3 H3 . . 122.9 ?
    C4 C3 H3 . . 122.9 ?
    C3 C4 C5 . . 111.0(2) ?
    C3 C4 H4 . . 124.5 ?
    C5 C4 H4 . . 124.5 ?
    C4 C5 C6 . . 128.3(2) ?
    C4 C5 S1 . . 109.73(17) ?
    C6 C5 S1 . . 121.93(18) ?
    C5 C6 C7 . . 113.0(2) ?
    C5 C6 H6A . . 109 ?
    C7 C6 H6A . . 109 ?
    C5 C6 H6B . . 109 ?
    C7 C6 H6B . . 109 ?
    H6A C6 H6B . . 107.8 ?
    N8 C7 C6 . . 109.48(19) ?
    N8 C7 H7A . . 109.8 ?
    C6 C7 H7A . . 109.8 ?
    N8 C7 H7B . . 109.8 ?
    C6 C7 H7B . . 109.8 ?
    H7A C7 H7B . . 108.2 ?
    C9 N8 C7 . . 117.3(2) ?
    N8 C9 C10 . . 122.8(2) ?
    N8 C9 H9 . . 118.6 ?
    C10 C9 H9 . . 118.6 ?
    C11 C10 C12 . . 119.2(2) ?
    C11 C10 C9 . . 121.4(2) ?
    C12 C10 C9 . . 119.4(2) ?
    C12 C11 C10 7_666 . 119.9(2) ?
    C12 C11 H11 7_666 . 120 ?
    C10 C11 H11 . . 120 ?
    C11 C12 C10 7_666 . 120.8(2) ?
    C11 C12 H12 7_666 . 119.6 ?
    C10 C12 H12 . . 119.6 ?
loop_
    _geom_torsion_atom_site_label_1
    _geom_torsion_atom_site_label_2
    _geom_torsion_atom_site_label_3
    _geom_torsion_atom_site_label_4
    _geom_torsion_site_symmetry_1
    _geom_torsion_site_symmetry_2
    _geom_torsion_site_symmetry_3
    _geom_torsion_site_symmetry_4
    _geom_torsion
    _geom_torsion_publ_flag
    C5 S1 C2 C3 . . . . 0.4(2) ?
    S1 C2 C3 C4 . . . . -0.9(3) ?
    C2 C3 C4 C5 . . . . 1.1(3) ?
    C3 C4 C5 C6 . . . . -179.2(2) ?
    C3 C4 C5 S1 . . . . -0.8(2) ?
    C2 S1 C5 C4 . . . . 0.25(18) ?
    C2 S1 C5 C6 . . . . 178.7(2) ?
    C4 C5 C6 C7 . . . . 69.3(3) ?
    S1 C5 C6 C7 . . . . -108.9(2) ?
    C5 C6 C7 N8 . . . . 177.7(2) ?
    C6 C7 N8 C9 . . . . 121.8(2) ?
    C7 N8 C9 C10 . . . . 179.9(2) ?
    N8 C9 C10 C11 . . . . -2.7(4) ?
    N8 C9 C10 C12 . . . . 177.7(2) ?
    C12 C10 C11 C12 . . . 7_666 -0.5(4) ?
    C9 C10 C11 C12 . . . 7_666 179.9(2) ?
    C11 C10 C12 C11 . . . 7_666 0.6(4) ?
    C9 C10 C12 C11 . . . 7_666 -179.9(2) ?
loop_
    _geom_hbond_atom_site_label_D
    _geom_hbond_atom_site_label_H
    _geom_hbond_atom_site_label_A
    _geom_hbond_site_symmetry_A
    _geom_hbond_distance_DH
    _geom_hbond_distance_HA
    _geom_hbond_distance_DA
    _geom_hbond_angle_DHA
    C4 H4 N8 3_545 0.95 2.61 3.514(3) 159
    C2 H2 Cg1 4_645 0.95 2.79 3.702(3) 161
    C6 H6A Cg2 1_545 0.99 2.72 3.515(3) 137
    C6 H6A Cg2 7_656 0.99 2.72 3.515(3) 137
