# Supplementary material for: 2-(Thio­phen-2-yl)-N-(4-{(E)-[2-(thio­phen-2-yl)eth­yl]imino­meth­yl}benzyl­idene)ethanamine
Source: Acta Crystallogr Sect E Struct Rep Online. 2011 Mar 19;67(Pt 4):o922. doi: 10.1107/S1600536811009810 (PMC3099871; doi:10.1107/S1600536811009810)
Supplement: Supplementary file 2 [file e-67-0o922-Isup2.hkl]

#
# h,k,l, Fc-squared, Fo-squared, sigma(Fo-squared) and status flag
#
data_I
_shelx_title ' hc133c2c in C2/c'
_shelx_refln_list_code          4
_shelx_F_calc_maximum      238.78
_exptl_crystal_F_000       744.00
_reflns_d_resolution_high  0.7489
 
loop_
 _symmetry_equiv_pos_as_xyz
 'x, y, z'
 '-x, y, -z+1/2'
 'x+1/2, y+1/2, z'
 '-x+1/2, y+1/2, -z+1/2'
 '-x, -y, -z'
 'x, -y, z-1/2'
 '-x+1/2, -y+1/2, -z'
 'x+1/2, -y+1/2, z-1/2'
 
_cell_length_a     9.8592
_cell_length_b     7.1533
_cell_length_c    25.6780
_cell_angle_alpha  90.000
_cell_angle_beta   96.646
_cell_angle_gamma  90.000
 
_shelx_F_squared_multiplier     1.000
 
loop_
 _refln_index_h
 _refln_index_k
 _refln_index_l
 _refln_F_squared_calc
 _refln_F_squared_meas
 _refln_F_squared_sigma
 _refln_observed_status
   4   0   0     2140.77     2316.42     44.01 o
   6   0   0     2278.62     2089.28     51.67 o
   8   0   0     7808.61     8098.29    205.19 o
  10   0   0        3.12        3.85     22.77 o
  12   0   0     1645.18     1454.71     72.55 o
   1   1   0      332.65      247.41      4.68 o
   3   1   0      739.65      623.09      9.69 o
   5   1   0      416.12      590.72      9.23 o
   7   1   0      406.14      485.86     13.90 o
   9   1   0      148.68      161.06     13.86 o
  11   1   0        0.34        7.93     17.07 o
  13   1   0        0.22      -19.70     29.38 o
   0   2   0    20581.49    21613.53    382.58 o
   2   2   0      565.06      572.81      9.02 o
   4   2   0    13106.06    14294.67    183.59 o
   6   2   0      171.22      125.10      5.14 o
   8   2   0     5790.38     6111.76    119.10 o
  10   2   0       94.88       57.27     18.05 o
  12   2   0      350.68      378.68     28.65 o
   1   3   0      343.01      494.02      9.33 o
   3   3   0     1821.04     2547.86     41.63 o
   5   3   0     1215.78     1213.38     21.90 o
   7   3   0      266.25      302.04     12.39 o
   9   3   0       26.11       33.32     10.87 o
  11   3   0        5.20        0.25     19.19 o
   0   4   0      328.07      205.44      8.20 o
   2   4   0     1110.12     1359.09     24.77 o
   4   4   0     4738.92     5099.70     83.51 o
   6   4   0       13.64       30.07      7.12 o
   8   4   0      330.98      344.58     14.41 o
  10   4   0      346.88      300.79     23.12 o
   1   5   0      245.58      219.16      9.24 o
   3   5   0      236.84      205.41      8.51 o
   5   5   0        0.42       -4.84      4.84 o
   7   5   0        1.99        6.17      9.42 o
   9   5   0       18.91       14.50     21.07 o
  11   5   0       10.83       25.39     41.17 o
   0   6   0       92.76       44.07     14.62 o
   2   6   0       68.02       56.53     11.28 o
   4   6   0      207.89      158.25      9.82 o
   6   6   0      197.74      220.21     13.86 o
   8   6   0      302.85      363.92     22.68 o
  10   6   0        0.10       21.02     34.27 o
   1   7   0      164.10      163.54     26.76 o
   3   7   0      171.75      151.92     15.81 o
   5   7   0        9.39       11.13     12.80 o
   7   7   0        1.78      -15.34     15.34 o
   0   8   0     1690.38     2015.62    102.29 o
   2   8   0      677.17      753.95     33.42 o
   4   8   0       69.45       49.42     20.12 o
   6   8   0      125.21      144.38     22.20 o
   1   9   0       43.79       32.32     24.97 o
   3   9   0       27.36      -27.31     30.86 o
 -13   1   1      188.91      236.47     41.87 o
 -11   1   1       39.19       43.43     17.27 o
  -9   1   1     2137.61     2017.05     47.53 o
  -7   1   1      349.89      369.24     10.16 o
  -5   1   1     6325.87     6234.70     86.90 o
  -3   1   1     5277.72     6702.23     84.67 o
  -1   1   1     9850.08     9156.44    156.77 o
   1   1   1     3057.05     4326.52     62.60 o
   3   1   1    11800.99    10893.14    133.98 o
   5   1   1       54.67      228.01      5.14 o
   7   1   1     3112.65     2917.47     49.31 o
   9   1   1      256.30      285.43     14.36 o
  11   1   1      256.23      281.05     23.79 o
 -12   2   1       23.05       -7.38     19.38 o
 -10   2   1      226.13      269.88     25.48 o
  -8   2   1      469.53      479.45     14.12 o
  -6   2   1      502.31      518.60     12.06 o
  -4   2   1      188.99      297.78      6.18 o
  -2   2   1        1.99       -0.33      2.60 o
   0   2   1      179.26      106.66      2.97 o
   2   2   1      238.39      286.93      5.95 o
   4   2   1      167.31      136.96      4.32 o
   6   2   1      624.39      698.26     15.19 o
   8   2   1      322.70      300.47     13.14 o
  10   2   1        0.30      -14.26     14.26 o
  12   2   1       11.58       49.46     20.30 o
 -11   3   1      314.92      330.12     23.86 o
  -9   3   1       55.02       61.15     11.84 o
  -7   3   1      279.52      237.36     10.49 o
  -5   3   1     4843.38     4974.21     80.97 o
  -3   3   1      334.81      606.62     10.15 o
  -1   3   1     3012.18     2674.28     38.49 o
   1   3   1     1130.72      986.28     18.38 o
   3   3   1     6699.44     6984.60     96.34 o
   5   3   1       47.75      123.42      4.99 o
   7   3   1      481.66      452.97     14.57 o
   9   3   1      694.45      624.14     25.31 o
  11   3   1     1173.56     1064.83     48.87 o
 -10   4   1       65.61       47.84     17.57 o
  -8   4   1       79.37       81.20     18.41 o
  -6   4   1       89.29       93.34      6.65 o
  -4   4   1      324.41      373.42      9.86 o
  -2   4   1      593.67      548.26     11.56 o
   0   4   1       60.35       94.13      4.06 o
   2   4   1      253.67      214.39      8.01 o
   6   4   1      203.41      218.09     10.06 o
   8   4   1      169.62      170.19     11.90 o
  10   4   1       33.13       67.06     14.45 o
 -11   5   1        6.13      -15.85     29.17 o
  -9   5   1       88.63      145.34     20.29 o
  -7   5   1      295.56      223.83     16.92 o
  -5   5   1     1255.12     1150.38     21.36 o
  -3   5   1      204.55      184.44      8.35 o
  -1   5   1      445.85      382.57     12.47 o
   1   5   1     4165.00     4412.37     85.71 o
   3   5   1     3857.19     4006.17     76.03 o
   5   5   1      300.63      280.28     11.43 o
   7   5   1      580.41      594.45     21.44 o
   9   5   1      463.32      453.11     29.50 o
  11   5   1      278.27      341.41     38.61 o
 -10   6   1        2.56       46.72     25.00 o
  -8   6   1      383.84      376.17     27.30 o
  -6   6   1      608.74      578.41     20.02 o
  -4   6   1        0.17        8.57      6.62 o
  -2   6   1       97.56       74.50      9.75 o
   0   6   1        7.44       -1.38     10.10 o
   2   6   1      141.46      128.84     10.95 o
   4   6   1     2017.83     2021.33     42.80 o
   6   6   1     1579.19     1560.27     39.54 o
   8   6   1      241.32      179.59     32.19 o
  10   6   1       59.25       -7.43     22.52 o
  -7   7   1      136.50       66.19     18.19 o
  -5   7   1      191.05      221.91     15.43 o
  -3   7   1     1780.10     1777.69     54.90 o
  -1   7   1     3317.67     3462.35     86.78 o
   1   7   1        2.19        7.52     12.16 o
   3   7   1       89.11       76.80     12.71 o
   5   7   1      961.83      987.59     29.39 o
   7   7   1      422.18      401.00     22.76 o
  -6   8   1        9.14        8.72     17.22 o
  -4   8   1      587.32      589.71     30.78 o
  -2   8   1      638.78      689.99     31.71 o
   0   8   1        2.97       48.88     32.24 o
   2   8   1       78.38       81.24     17.21 o
   4   8   1       93.07       83.11     25.81 o
   6   8   1       52.67       42.04     24.27 o
  -3   9   1       12.13        3.75     22.18 o
  -1   9   1       76.95       61.65     22.93 o
   1   9   1      389.13      366.21     25.61 o
   3   9   1      369.86      391.14     27.03 o
 -12   0   2       16.90       26.23     28.10 o
 -10   0   2       83.94       88.95     17.78 o
  -8   0   2      181.32      226.97      9.36 o
  -6   0   2       77.80       13.34      4.59 o
  -4   0   2     4824.19     5104.01     93.23 o
  -2   0   2     3024.80     2219.68     46.38 o
   2   0   2      581.41      293.54      7.75 o
   4   0   2      129.51      106.97      4.29 o
   6   0   2      237.28      329.58     12.11 o
   8   0   2     2465.16     2453.33     72.60 o
  10   0   2      473.08      533.44     46.03 o
  12   0   2        1.25       26.69     32.48 o
 -13   1   2       68.37       50.27     21.52 o
 -11   1   2       49.92       44.76     30.82 o
  -9   1   2        0.00        8.52      7.76 o
  -7   1   2       25.72       30.08      5.17 o
  -5   1   2       98.89      137.31      4.85 o
  -3   1   2       12.37       33.01      2.28 o
  -1   1   2        5.27        6.59      1.00 o
   1   1   2      212.68      157.84      3.33 o
   3   1   2      186.99      199.42      4.28 o
   5   1   2     1409.73     1436.03     20.59 o
   7   1   2     1466.56     1455.72     28.22 o
   9   1   2      573.83      529.89     20.96 o
  11   1   2       35.95       54.18     19.69 o
 -12   2   2       62.19       73.61     16.99 o
 -10   2   2      167.16      172.12     18.99 o
  -8   2   2      213.03      215.02      9.78 o
  -6   2   2      350.39      248.10      7.84 o
  -4   2   2     1633.16     1420.18     21.05 o
   0   2   2     7450.68     7480.61    102.85 o
   2   2   2     2855.46     2343.53     33.58 o
   4   2   2      800.67      704.91     11.50 o
   6   2   2      117.07       73.77      5.42 o
   8   2   2      585.79      522.33     16.28 o
  10   2   2       16.76       33.47     18.34 o
  12   2   2      222.21      262.04     27.23 o
 -11   3   2       55.70       55.51     35.07 o
  -9   3   2       37.39       43.92     11.27 o
  -7   3   2       72.64       94.99     10.14 o
  -5   3   2      170.59      186.82      7.00 o
  -3   3   2      369.99      288.39      6.43 o
  -1   3   2        0.46        3.52      2.97 o
   1   3   2      904.21      786.35     14.74 o
   3   3   2     1752.39     2017.48     28.73 o
   5   3   2        0.96       13.82      3.76 o
   7   3   2      472.26      521.65     15.53 o
   9   3   2      286.03      223.97     15.89 o
  11   3   2       11.66       42.18     20.57 o
 -10   4   2      155.91      142.28     22.16 o
  -8   4   2      327.35      295.02     15.58 o
  -6   4   2      696.18      651.30     16.60 o
  -4   4   2      520.58      488.83      9.62 o
  -2   4   2     1081.82      931.75     17.38 o
   0   4   2     1067.37     1001.41     16.96 o
   2   4   2      804.05      662.04     15.01 o
   4   4   2     2451.31     2366.69     41.87 o
   6   4   2     1212.55     1204.15     26.81 o
   8   4   2      302.04      344.41     15.38 o
  10   4   2      199.25      229.33     22.60 o
 -11   5   2        7.53      -25.88     25.88 o
  -9   5   2       51.33       53.06     15.41 o
  -7   5   2      452.13      431.63     32.75 o
  -5   5   2      179.30      162.24      6.46 o
  -3   5   2       34.00        9.45      4.58 o
  -1   5   2      579.87      638.74     16.86 o
   1   5   2     1730.17     2056.63     42.95 o
   3   5   2       97.82      122.77      8.24 o
   5   5   2       20.25       24.71      8.08 o
   7   5   2        8.01        2.62      8.52 o
   9   5   2        8.61        5.97     18.78 o
  11   5   2       57.44       -4.04     39.41 o
 -10   6   2      119.12      149.56     31.68 o
  -8   6   2      190.62      199.78     20.56 o
  -6   6   2      955.54      996.71     26.31 o
  -4   6   2       45.03       40.75     10.52 o
  -2   6   2      729.44      745.42     24.08 o
   0   6   2      433.09      407.90     17.57 o
   2   6   2      707.52      709.26     24.37 o
   4   6   2      877.14      940.79     25.43 o
   6   6   2     1295.15     1315.94     34.12 o
   8   6   2        5.43       34.23     21.16 o
  10   6   2       66.16       28.24     27.49 o
  -7   7   2      253.48      241.06     19.80 o
  -5   7   2        0.17       -3.95     11.49 o
  -3   7   2      206.34      208.07     17.61 o
  -1   7   2       37.72       38.56     12.07 o
   1   7   2      879.77      924.62     42.20 o
   3   7   2      228.17      215.90     22.97 o
   5   7   2       97.91      108.79     16.57 o
   7   7   2       32.57        4.09     15.25 o
  -6   8   2      268.63      231.43     23.56 o
  -4   8   2       94.95      126.78     22.34 o
  -2   8   2      755.56      792.52     33.39 o
   0   8   2      119.14      139.01     20.30 o
   2   8   2      933.74      950.42     39.00 o
   4   8   2       12.57      -14.30     14.30 o
   6   8   2       49.24       58.05     18.06 o
  -3   9   2        7.65      -15.04     24.56 o
  -1   9   2       59.81       41.39     21.84 o
   1   9   2      357.24      345.65     27.95 o
   3   9   2      166.60      112.81     27.08 o
 -13   1   3      136.88      103.00     26.30 o
 -11   1   3       79.85       89.14     16.80 o
  -9   1   3     1823.08     1867.05     41.25 o
  -7   1   3     2122.63     2219.89     40.68 o
  -5   1   3     1000.72      954.87     16.38 o
  -3   1   3     1633.37     1619.70     22.88 o
  -1   1   3     4908.74     5196.75     61.89 o
   1   1   3      138.58      175.74      3.19 o
   3   1   3    10348.02    10695.39    129.80 o
   5   1   3     2067.75     2410.90     36.96 o
   7   1   3      451.30      429.74     10.39 o
   9   1   3       31.70       18.51     11.43 o
  11   1   3      565.42      583.28     34.17 o
 -12   2   3        0.41      -10.93     20.18 o
 -10   2   3      244.74      144.24     14.51 o
  -8   2   3      582.60      569.45     17.60 o
  -6   2   3      154.98      135.91      6.51 o
  -4   2   3      589.15      608.58     10.21 o
  -2   2   3     3143.98     2982.37     38.51 o
   0   2   3     3278.53     3618.91     49.57 o
   2   2   3      606.14      915.90     15.05 o
   4   2   3      133.44      129.66      4.54 o
   6   2   3      141.53      118.54      6.52 o
   8   2   3       40.36       61.17      7.45 o
  10   2   3        0.83      -14.54     14.54 o
  12   2   3       65.05       66.55     18.82 o
 -11   3   3      422.13      426.75     30.31 o
  -9   3   3       78.36      110.87     12.14 o
  -7   3   3       58.77       27.58      9.13 o
  -5   3   3     6280.93     6429.37    103.99 o
  -3   3   3     2257.40     2438.78     35.25 o
  -1   3   3     2745.93     2604.23     37.13 o
   1   3   3       22.45       31.81      2.54 o
   3   3   3     4806.48     4887.66     67.51 o
   5   3   3      218.39      252.35      7.49 o
   7   3   3     1371.11     1405.67     30.75 o
   9   3   3       34.18       70.08     15.84 o
  11   3   3      371.66      438.16     29.97 o
 -10   4   3        8.85      -13.58     18.28 o
  -8   4   3        2.44       -9.89     11.36 o
  -6   4   3       67.32       73.14      6.51 o
  -4   4   3      218.04      206.55      7.57 o
  -2   4   3        6.25       26.98      3.79 o
   0   4   3        7.13        0.18      2.88 o
   2   4   3        8.98       45.20      5.06 o
   4   4   3      126.71      122.43      6.24 o
   6   4   3       86.48       96.47      9.32 o
   8   4   3        2.29       -2.93      9.46 o
  10   4   3        5.76       21.65     15.74 o
 -11   5   3       17.91       25.76     26.26 o
  -9   5   3       21.88       45.65     12.97 o
  -7   5   3      559.90      526.89     24.80 o
  -5   5   3     4437.51     4739.23     78.06 o
  -3   5   3     1074.73     1129.17     21.13 o
  -1   5   3      328.32      255.62      8.00 o
   1   5   3       63.73       71.21      6.13 o
   3   5   3     1770.04     1668.06     39.18 o
   5   5   3        3.22        8.59      7.25 o
   7   5   3      926.98     1004.61     26.00 o
   9   5   3        2.01       47.32     32.75 o
 -10   6   3      122.89      114.80     33.98 o
  -8   6   3       16.58       45.82     15.37 o
  -6   6   3        3.80       -4.68      8.36 o
  -4   6   3      277.77      246.70     14.00 o
  -2   6   3     1266.28     1395.72     36.06 o
   0   6   3      453.66      437.94     12.22 o
   2   6   3       11.22       53.47     11.94 o
   4   6   3      105.16      115.84     10.16 o
   6   6   3      717.39      691.74     21.34 o
   8   6   3      147.06      154.08     24.42 o
  -7   7   3       60.78       66.84     16.76 o
  -5   7   3       16.53       35.20     10.82 o
  -3   7   3       92.14       85.47     15.76 o
  -1   7   3      586.62      571.25     26.05 o
   1   7   3        1.82       -5.82     14.92 o
   3   7   3      520.27      521.41     20.33 o
   5   7   3        3.01        2.91     11.27 o
   7   7   3       79.04      119.52     16.92 o
  -6   8   3       14.74       33.30     17.48 o
  -4   8   3      104.18       69.94     27.58 o
  -2   8   3      745.40      703.55     30.03 o
   0   8   3      423.24      420.77     29.35 o
   2   8   3        0.80       -9.91     14.85 o
   4   8   3        2.82        8.98     16.22 o
   6   8   3       96.84       85.71     19.07 o
  -3   9   3       28.71       80.75     29.71 o
  -1   9   3      127.71      105.07     30.25 o
   1   9   3       12.86       29.45     22.14 o
   3   9   3       12.95       12.08     25.51 o
 -12   0   4        5.23       24.55     26.98 o
 -10   0   4      303.22      268.55     23.24 o
  -8   0   4      225.86      183.98     12.63 o
  -6   0   4       37.91      204.58      7.88 o
  -4   0   4     7050.02     7183.96    124.19 o
  -2   0   4    17767.31    15843.05    273.49 o
   0   0   4     2742.83     3188.84     83.25 o
   2   0   4     1478.04     2551.49     47.53 o
   4   0   4     3215.75     3511.26     66.60 o
   6   0   4     1059.49      871.71     26.34 o
   8   0   4     1043.71     1043.50     32.69 o
  10   0   4      692.87      739.74     56.29 o
  12   0   4       92.74       24.37     39.41 o
 -13   1   4       47.50       31.84     26.34 o
 -11   1   4       76.68      128.54     18.04 o
  -9   1   4       11.08        7.78      7.19 o
  -7   1   4       13.77        4.43      4.47 o
  -5   1   4       36.15       26.52      3.37 o
  -3   1   4        0.02        2.48      1.98 o
  -1   1   4     4071.45     4778.60     63.83 o
   1   1   4     5104.98     5459.45     66.96 o
   3   1   4     1475.45     1475.31     20.52 o
   5   1   4      209.63      274.65      6.53 o
   7   1   4       23.48       37.57      4.40 o
   9   1   4       26.12       50.87     12.33 o
  11   1   4       52.71       57.46     19.13 o
 -12   2   4       84.37      116.43     23.74 o
 -10   2   4     1004.40      913.03     31.68 o
  -8   2   4       24.46       20.60      7.08 o
  -6   2   4     1357.21     1096.93     21.25 o
  -4   2   4       12.29        2.17      2.85 o
  -2   2   4     3215.85     2525.48     34.58 o
   0   2   4      500.94      437.72      7.34 o
   2   2   4     1024.67      602.67     10.06 o
   4   2   4     2735.55     2835.46     36.95 o
   6   2   4     3121.81     3089.34     61.31 o
   8   2   4        1.45        3.39      5.34 o
  10   2   4       49.19       55.80     15.88 o
  12   2   4      156.32      116.96     27.12 o
 -11   3   4        1.93       -2.05     17.41 o
  -9   3   4      812.00      737.10     26.92 o
  -7   3   4     1019.98     1085.07     27.25 o
  -5   3   4      347.18      264.39      7.76 o
  -3   3   4     1328.56     1485.03     20.66 o
  -1   3   4     4536.93     5961.57     80.56 o
   1   3   4        2.44        4.13      2.52 o
   3   3   4      660.50      844.38     13.14 o
   5   3   4       52.08       83.36      5.55 o
   7   3   4        3.79       -2.40      5.40 o
   9   3   4       52.47       22.17     13.32 o
  11   3   4       39.63       66.53     27.59 o
 -10   4   4      640.52      655.01     34.32 o
  -8   4   4        1.06        2.17     10.93 o
  -6   4   4     1836.61     1882.36     35.50 o
  -4   4   4      263.83      284.84      6.72 o
  -2   4   4    11064.34    11533.81    164.72 o
   0   4   4      806.93      957.09     18.43 o
   2   4   4     2951.30     2667.68     41.70 o
   4   4   4       14.35       12.63      4.76 o
   6   4   4     1866.66     1768.01     33.72 o
   8   4   4       33.91       47.03     17.34 o
  10   4   4      102.72      106.01     18.71 o
 -11   5   4       40.44       24.23     35.21 o
  -9   5   4        5.13        0.70     15.50 o
  -7   5   4      288.15      233.78     25.21 o
  -5   5   4     1452.38     1565.07     29.67 o
  -3   5   4      214.25      227.76      9.90 o
  -1   5   4      231.39      278.43     10.58 o
   1   5   4      131.62      135.90      4.61 o
   3   5   4      494.89      536.97     16.09 o
   5   5   4      141.93      134.01      8.86 o
   7   5   4      533.93      507.49     23.64 o
   9   5   4        4.85       20.67     15.56 o
 -10   6   4     1188.75     1338.45     62.75 o
  -8   6   4       60.41       96.26     25.41 o
  -6   6   4     1385.57     1395.09     38.07 o
  -4   6   4        6.88        7.36      8.84 o
  -2   6   4     2478.20     2464.16     52.21 o
   0   6   4      183.41      179.36      9.05 o
   2   6   4     4304.25     4540.46    116.16 o
   4   6   4      145.17      121.56     10.62 o
   6   6   4      795.88      776.38     22.75 o
   8   6   4        3.54      -16.04     21.04 o
  -7   7   4        9.08        5.80     19.31 o
  -5   7   4      323.40      314.23     18.19 o
  -3   7   4        0.60       -0.79     10.39 o
  -1   7   4      254.55      250.57     19.95 o
   1   7   4       60.53       69.86     15.42 o
   3   7   4      539.96      588.86     24.08 o
   5   7   4       22.41       32.10     13.30 o
   7   7   4      311.12      268.55     23.57 o
  -6   8   4      337.36      399.39     34.68 o
  -4   8   4       27.92        1.72     20.22 o
  -2   8   4      806.33      843.39     38.00 o
   0   8   4        7.68        9.93     18.24 o
   2   8   4      573.58      552.22     31.32 o
   4   8   4      118.87      129.91     24.33 o
   6   8   4      489.40      557.32     48.90 o
  -3   9   4        0.00       43.61     26.55 o
  -1   9   4      118.06      163.28     29.68 o
   1   9   4       10.98       34.76     23.11 o
   3   9   4       36.94       16.53     17.68 o
 -13   1   5      301.86      319.78     41.80 o
 -11   1   5      866.30      927.84     34.12 o
  -9   1   5      631.86      708.16     19.79 o
  -7   1   5     2929.84     2817.08     48.32 o
  -5   1   5     1917.00     2483.45     34.94 o
  -3   1   5     2521.02     1823.48     26.10 o
  -1   1   5    57016.55    59478.29   1755.74 o
   1   1   5    50596.99    50406.32    809.37 o
   3   1   5     2778.20     3167.84     38.97 o
   5   1   5     2205.72     2028.91     32.60 o
   7   1   5     3688.53     3784.69     83.06 o
   9   1   5     1758.05     1665.28     50.47 o
  11   1   5      657.72      696.11     46.18 o
 -12   2   5       15.37       32.49     26.04 o
 -10   2   5      262.12      201.90     15.10 o
  -8   2   5      750.73      661.21     18.73 o
  -6   2   5       31.02       41.07      4.95 o
  -4   2   5      132.04      187.44      5.33 o
  -2   2   5     2113.07     2212.02     29.13 o
   0   2   5     9775.75    11463.02    152.51 o
   2   2   5      724.72     1190.45     19.00 o
   4   2   5      617.44      627.56     10.61 o
   6   2   5      983.14      875.10     20.34 o
   8   2   5      749.01      683.47     22.95 o
  10   2   5      127.48      117.14     16.64 o
  12   2   5        0.76       14.33     20.62 o
 -11   3   5      134.89      110.60     24.68 o
  -9   3   5      579.87      624.49     22.64 o
  -7   3   5     2748.97     2733.65     58.56 o
  -5   3   5      920.11     1034.82     19.65 o
  -3   3   5     9905.27    10269.22    144.49 o
  -1   3   5      429.89      645.37      9.65 o
   1   3   5     1158.61      852.14     14.52 o
   3   3   5     3427.93     3957.28     57.30 o
   5   3   5     2970.33     2932.66     51.21 o
   7   3   5      768.03      824.40     22.58 o
   9   3   5      622.80      646.53     29.74 o
  11   3   5      247.94      282.82     32.12 o
 -10   4   5       35.27       22.25     19.91 o
  -8   4   5       13.23        5.95      9.02 o
  -6   4   5     1499.69     1544.90     29.77 o
  -4   4   5     2713.34     3143.42     52.56 o
  -2   4   5        9.56       25.95      4.98 o
   0   4   5      585.81      724.45     12.58 o
   2   4   5       87.42       56.01      4.85 o
   4   4   5       50.93       78.38      5.46 o
   6   4   5      261.92      207.63     11.55 o
   8   4   5      147.06      109.65     15.80 o
  10   4   5       82.14       76.57     17.21 o
 -11   5   5      371.61      519.94     42.75 o
  -9   5   5        2.97      -11.60     14.21 o
  -7   5   5     2179.65     2260.05     67.52 o
  -5   5   5      273.62      274.71     10.42 o
  -3   5   5     1333.84     1431.13     30.57 o
  -1   5   5        7.64       30.25      5.50 o
   1   5   5      817.02      647.78     15.31 o
   3   5   5      514.44      488.77     14.24 o
   5   5   5     1658.47     1656.93     34.47 o
   7   5   5       21.69      -12.97     12.97 o
   9   5   5       22.72       41.09     17.65 o
 -10   6   5        4.05       17.30     19.71 o
  -8   6   5       82.87      106.82     17.79 o
  -6   6   5      127.31      145.24     13.64 o
  -4   6   5      409.50      439.50     17.35 o
  -2   6   5      120.69      114.54     18.48 o
   0   6   5     1374.16     1335.23     40.24 o
   2   6   5     5061.12     5364.32    123.65 o
   4   6   5     2751.14     2797.37     57.86 o
   6   6   5      327.57      317.52     15.25 o
   8   6   5      238.90      273.61     26.94 o
  -7   7   5      203.34      246.25     23.70 o
  -5   7   5       10.24       29.94     12.64 o
  -3   7   5     1087.46     1090.87     40.77 o
  -1   7   5       61.26       75.82     13.86 o
   1   7   5      663.17      604.95     27.79 o
   3   7   5       86.71       80.39     12.42 o
   5   7   5       15.00       10.11     16.19 o
   7   7   5      296.92      301.94     24.15 o
  -6   8   5      109.12      148.13     24.05 o
  -4   8   5       24.84       30.04     24.76 o
  -2   8   5      134.26      122.01     27.12 o
   0   8   5       63.63       36.10     13.93 o
   2   8   5        9.84       30.58     18.53 o
   4   8   5       20.71       51.56     19.60 o
   6   8   5       68.74       38.51     18.51 o
  -3   9   5       19.29       88.95     51.91 o
  -1   9   5      587.08      601.81     42.75 o
   1   9   5      930.06      900.74     46.09 o
   3   9   5        8.60       24.93     18.97 o
 -12   0   6      200.32      192.53     27.26 o
 -10   0   6      722.53      647.70     25.03 o
  -8   0   6     3010.53     2960.15     82.61 o
  -6   0   6     2912.00     3270.20     77.62 o
  -4   0   6    24239.71    27905.81    563.92 o
  -2   0   6      511.76      561.72     12.31 o
   0   0   6    13828.38    14591.54    541.52 o
   2   0   6     4740.82     4359.36     74.43 o
   4   0   6     4322.24     4902.98     92.82 o
   6   0   6     6291.06     6222.68    170.03 o
   8   0   6     8708.30     9282.74    291.60 o
  10   0   6      152.68      119.56     24.94 o
  12   0   6       59.59       -1.40     45.05 o
 -13   1   6        0.04       27.98     30.51 o
 -11   1   6        5.31       14.66     12.35 o
  -9   1   6      212.89      170.27     11.67 o
  -7   1   6      416.74      366.36     11.00 o
  -5   1   6      552.94      677.10     11.26 o
  -3   1   6      662.04      781.73     11.82 o
  -1   1   6    13536.97    14693.26    177.34 o
   1   1   6    20996.54    23135.99    312.93 o
   3   1   6     2552.97     3165.45     43.56 o
   5   1   6      236.41      270.86      7.10 o
   7   1   6       72.98       87.05      7.14 o
   9   1   6       75.02       61.22     12.45 o
  11   1   6        0.20      -18.53     18.53 o
 -12   2   6      650.26      588.36     32.79 o
 -10   2   6       82.06       83.61     14.34 o
  -8   2   6     2480.67     2640.23     51.68 o
  -6   2   6      103.82       99.24      6.46 o
  -4   2   6     2106.78     2453.30     33.17 o
  -2   2   6     9371.03     9586.48    126.85 o
   0   2   6    27869.59    30654.36    386.87 o
   2   2   6     1241.96     1109.02     17.10 o
   4   2   6     6156.45     7396.32     97.25 o
   6   2   6      630.35      459.32     12.26 o
   8   2   6      749.56      766.01     27.43 o
  10   2   6      769.70      730.74     31.46 o
  12   2   6      471.47      432.85     29.01 o
 -11   3   6      121.95       62.08     26.37 o
  -9   3   6     1932.70     1846.64     50.22 o
  -7   3   6     2674.97     2669.15     56.75 o
  -5   3   6      935.97     1056.97     20.48 o
  -3   3   6      421.99      416.29      8.47 o
  -1   3   6     2609.12     2997.97     38.74 o
   1   3   6      932.16     1276.02     19.10 o
   3   3   6      593.15      484.75     10.57 o
   5   3   6      876.67     1132.91     22.41 o
   7   3   6       30.59       41.73      7.19 o
   9   3   6      281.73      247.32     18.67 o
  11   3   6      189.29      191.03     25.52 o
 -10   4   6       11.38       16.73     16.91 o
  -8   4   6      460.42      497.40     20.43 o
  -6   4   6      382.08      339.65      9.13 o
  -4   4   6     1594.34     1655.65     29.81 o
  -2   4   6      411.18      301.57      9.26 o
   0   4   6      754.67      719.96     13.74 o
   2   4   6     1578.20     1529.03     25.88 o
   4   4   6     1117.09     1100.38     28.58 o
   6   4   6      565.24      610.47     17.73 o
   8   4   6       96.89      134.27     15.38 o
  10   4   6      606.76      597.45     29.13 o
 -11   5   6       61.65       19.19     40.38 o
  -9   5   6       28.02        2.02     15.86 o
  -7   5   6      125.99      163.91     16.73 o
  -5   5   6      541.98      551.59     16.40 o
  -3   5   6      270.47      314.70     12.14 o
  -1   5   6        0.47        4.50      3.76 o
   1   5   6        0.06        7.90      5.14 o
   3   5   6        0.05       -0.55      4.66 o
   5   5   6        5.92       10.29      7.15 o
   7   5   6       23.58       19.37     12.56 o
   9   5   6        3.00       21.49     21.95 o
 -10   6   6        0.36       27.74     28.04 o
  -8   6   6       45.12       87.10     14.95 o
  -6   6   6       97.66      122.90     12.76 o
  -4   6   6        0.30        0.66      9.07 o
  -2   6   6     1746.64     1645.45     44.93 o
   0   6   6      749.54      731.75     23.98 o
   2   6   6      310.22      266.44     17.27 o
   4   6   6       49.30       37.24      9.33 o
   6   6   6      385.55      408.88     18.15 o
   8   6   6        1.23      -21.81     26.60 o
  -7   7   6      114.20      108.28     22.41 o
  -5   7   6       21.29       43.96     16.16 o
  -3   7   6       11.85       23.05     11.14 o
  -1   7   6       22.12       35.07     13.61 o
   1   7   6      193.29      204.04     16.61 o
   3   7   6       25.70       -3.29     14.58 o
   5   7   6      424.91      424.49     19.53 o
   7   7   6       88.78       60.39     19.19 o
  -6   8   6      246.81      274.33     30.27 o
  -4   8   6       43.20       51.46     16.85 o
  -2   8   6      370.95      350.64     35.58 o
   0   8   6       89.37       94.14     15.50 o
   2   8   6      172.34      154.07     23.00 o
   4   8   6        2.58        1.39     19.49 o
   6   8   6      443.34      496.18     53.05 o
  -3   9   6      734.88      812.54     77.95 o
  -1   9   6      345.92      359.84     42.69 o
   1   9   6       37.94       26.86     24.35 o
   3   9   6      218.61      229.06     21.60 o
 -13   1   7       85.07       74.48     25.49 o
 -11   1   7        1.40      -13.37     13.37 o
  -9   1   7        7.31        8.01     12.08 o
  -7   1   7      639.88      491.95     13.59 o
  -5   1   7      430.92      411.08      8.08 o
  -3   1   7      885.18      439.60      7.66 o
  -1   1   7      341.90      384.86      6.53 o
   1   1   7     2495.15     1662.63     22.86 o
   3   1   7     2203.77     2318.96     31.44 o
   5   1   7      226.10       63.59      4.21 o
   7   1   7       14.06       13.91      4.34 o
   9   1   7      351.76      320.72     21.41 o
  11   1   7      148.54      132.63     29.95 o
 -12   2   7      121.67      144.89     37.20 o
 -10   2   7       27.66       40.20     13.70 o
  -8   2   7       56.41       44.66      7.12 o
  -6   2   7       55.21       60.83      6.44 o
  -4   2   7       21.94        4.94      2.81 o
  -2   2   7       29.02       56.95      2.99 o
   0   2   7     3647.27     3721.26     50.00 o
   2   2   7     2803.44     3358.41     43.45 o
   4   2   7       10.99        1.98      4.45 o
   6   2   7      594.17      617.65     14.17 o
   8   2   7      124.30       83.74     10.46 o
  10   2   7       21.18       23.14     16.16 o
  12   2   7       10.15      -13.42     32.66 o
 -11   3   7       42.23       20.96     26.07 o
  -9   3   7       70.77      110.53     12.76 o
  -7   3   7      598.22      439.60     15.22 o
  -5   3   7      752.56      675.96     14.53 o
  -3   3   7       14.98       -1.02      3.89 o
  -1   3   7      436.15      523.54      9.86 o
   1   3   7     3801.59     3461.37     46.83 o
   3   3   7      861.24      920.14     16.88 o
   5   3   7      571.48      369.35     10.03 o
   7   3   7        4.29        5.26     13.76 o
   9   3   7      526.71      603.90     28.56 o
  11   3   7       80.02      128.84     34.01 o
 -10   4   7       68.02       84.13     16.38 o
  -8   4   7       70.52       80.79     13.57 o
  -6   4   7       71.02       69.57      6.43 o
  -4   4   7      314.04      291.89      9.36 o
  -2   4   7      535.02      635.82     13.56 o
   0   4   7       43.05       32.89      3.89 o
   2   4   7      898.66      971.89     19.37 o
   4   4   7      108.34      102.31      8.24 o
   6   4   7      168.61      195.64     11.17 o
   8   4   7       24.83       -1.76     12.10 o
  10   4   7       15.44       -3.45     18.18 o
 -11   5   7       10.02      -26.93     60.11 o
  -9   5   7        0.23       12.37     14.95 o
  -7   5   7      840.44      828.65     28.41 o
  -5   5   7      788.62      830.32     23.69 o
  -3   5   7      290.44      244.50     14.99 o
  -1   5   7       34.55       26.13      3.72 o
   1   5   7     1694.37     1627.15     33.82 o
   3   5   7      138.00      116.79      7.06 o
   5   5   7      593.44      617.59     16.93 o
   7   5   7       10.22       13.47     12.85 o
   9   5   7      755.73      758.86     36.28 o
 -10   6   7        3.32      -23.66     23.66 o
  -8   6   7       56.92       89.93     17.22 o
  -6   6   7        2.80       15.51      9.60 o
  -4   6   7       29.76       43.80      9.58 o
  -2   6   7      229.27      187.95     15.61 o
   0   6   7     1406.49     1457.72     37.21 o
   2   6   7      924.56      902.60     26.72 o
   4   6   7       69.33       63.41     10.05 o
   6   6   7       32.63       20.99     10.32 o
   8   6   7       14.75       53.94     21.07 o
  -7   7   7      664.07      676.95     37.50 o
  -5   7   7      513.28      539.68     29.93 o
  -3   7   7      285.76      283.01     21.29 o
  -1   7   7        7.44       10.24     14.74 o
   1   7   7     1412.65     1504.66     48.36 o
   3   7   7       73.96       74.66     13.69 o
   5   7   7     1110.38     1131.82     38.19 o
   7   7   7      329.26      307.45     24.03 o
  -6   8   7       10.84       13.64     39.90 o
  -4   8   7      124.76      120.91     21.49 o
  -2   8   7       77.61       44.18     22.73 o
   0   8   7       43.84       43.78     17.62 o
   2   8   7       19.14       -5.72     19.79 o
   4   8   7      147.55      144.48     19.71 o
   6   8   7      148.97       95.18     34.81 o
  -3   9   7     1202.65     1305.84     57.70 o
  -1   9   7      411.95      409.80     36.80 o
   1   9   7      305.38      309.53     28.43 o
   3   9   7       89.78       65.55     31.22 o
 -12   0   8      572.28      675.44     76.37 o
 -10   0   8      113.84      105.56     17.12 o
  -8   0   8     2580.67     2689.41     71.09 o
  -6   0   8       32.20       13.09      7.11 o
  -4   0   8     4427.21     3991.85     90.08 o
  -2   0   8        9.12       64.12      3.55 o
   0   0   8     2591.21     2201.06     59.47 o
   2   0   8     3479.23     4505.58     79.24 o
   4   0   8    10118.21    11055.65    204.46 o
   6   0   8      756.75      782.10     27.97 o
   8   0   8       71.30       89.26     17.38 o
  10   0   8     1057.72      979.93     62.44 o
  12   0   8      266.27      304.19     41.86 o
 -11   1   8        9.73      -10.47     13.10 o
  -9   1   8       28.89       13.95     10.02 o
  -7   1   8        0.70        6.04      5.25 o
  -5   1   8      328.94      334.49      7.81 o
  -3   1   8     1831.17     1927.34     25.38 o
  -1   1   8     2668.99     3066.35     38.24 o
   1   1   8      648.12      807.88     11.96 o
   3   1   8       50.70       42.04      3.22 o
   5   1   8       60.16       47.46      3.86 o
   7   1   8       31.93       37.78      3.95 o
   9   1   8        0.20        9.21      8.82 o
  11   1   8        5.72      -18.99     18.99 o
 -12   2   8      647.61      666.56     37.86 o
 -10   2   8        0.01        7.97     13.44 o
  -8   2   8      789.93      807.82     22.13 o
  -6   2   8      357.00      418.88     10.65 o
  -4   2   8     5461.47     5449.99     67.15 o
  -2   2   8      163.20      219.85      5.06 o
   0   2   8     2154.02     1876.31     24.12 o
   2   2   8     1887.02     2301.82     30.60 o
   4   2   8     3383.51     3300.74     52.18 o
   6   2   8       83.54       82.36      6.35 o
   8   2   8      537.36      559.95     21.57 o
  10   2   8      147.31      111.51     27.34 o
  12   2   8       87.47      130.65     29.10 o
 -11   3   8       12.78       -8.28     28.44 o
  -9   3   8       15.66       16.50     12.53 o
  -7   3   8       72.77       66.34      7.43 o
  -5   3   8      424.19      367.22      8.74 o
  -3   3   8     1933.33     1990.78     37.04 o
  -1   3   8     3681.07     4310.84     58.03 o
   1   3   8     1387.15     1853.89     26.38 o
   3   3   8      269.78      291.95      7.60 o
   5   3   8      400.13      355.62      9.82 o
   7   3   8      242.42      246.56     22.63 o
   9   3   8        3.18        7.83     17.61 o
  11   3   8       65.48       25.75     18.50 o
 -10   4   8       24.33       21.12     21.95 o
  -8   4   8        7.37       11.51      9.16 o
  -6   4   8     1873.63     1876.66     36.40 o
  -4   4   8     3936.90     3949.74     69.06 o
  -2   4   8        2.69       -1.16      3.93 o
   0   4   8      998.26      872.61     16.79 o
   2   4   8      562.86      570.35     13.87 o
   4   4   8      719.70      724.45     15.89 o
   6   4   8      897.09      897.36     21.10 o
   8   4   8     1192.45     1332.60     38.27 o
  10   4   8       23.13       34.68     18.63 o
 -11   5   8       44.57       11.09     25.05 o
  -9   5   8        9.71        9.48     22.02 o
  -7   5   8        8.96       13.01     12.93 o
  -5   5   8      204.71      202.70     10.92 o
  -3   5   8      194.19      180.23      7.79 o
  -1   5   8       23.55       12.64      5.48 o
   1   5   8        3.38        1.47      5.50 o
   3   5   8       34.40       50.61     10.36 o
   5   5   8       57.01       57.00      7.94 o
   7   5   8        7.32       11.24     17.08 o
   9   5   8       53.07       34.41     19.95 o
 -10   6   8        2.65      -22.91     22.91 o
  -8   6   8       40.62       47.88     16.75 o
  -6   6   8       59.43       68.00     12.93 o
  -4   6   8      425.21      449.76     17.94 o
  -2   6   8       24.14       10.08     11.27 o
   0   6   8      819.07      834.90     26.34 o
   2   6   8       26.13       27.55     13.97 o
   4   6   8      465.99      462.68     17.51 o
   6   6   8       95.25      112.22     13.19 o
   8   6   8      258.38      275.13     27.19 o
  -7   7   8       26.30       49.34     21.48 o
  -5   7   8       53.05       18.53     13.06 o
  -3   7   8      317.56      254.37     20.38 o
  -1   7   8      288.44      225.02     19.84 o
   1   7   8       44.50       59.80     15.43 o
   3   7   8       60.17       52.64     11.56 o
   5   7   8      248.01      205.15     14.77 o
   7   7   8       88.65       43.62     22.61 o
  -6   8   8      287.00      279.03     35.42 o
  -4   8   8       45.63       74.36     25.39 o
  -2   8   8       37.99       30.04     22.10 o
   0   8   8      102.99      133.91     26.87 o
   2   8   8        5.55       21.15     17.01 o
   4   8   8      459.25      589.92     30.47 o
   6   8   8      177.37       99.24     27.48 o
  -3   9   8        0.08      -11.40     20.14 o
  -1   9   8       54.66      -14.98     23.80 o
   1   9   8        0.01        9.52     24.69 o
 -11   1   9       16.03        6.52     11.98 o
  -9   1   9     1571.08     1495.54     36.75 o
  -7   1   9        2.48       20.81      5.77 o
  -5   1   9     1631.24     1483.44     24.16 o
  -3   1   9      692.01      604.22     10.01 o
  -1   1   9     7138.06     7562.98     97.42 o
   1   1   9       98.99       36.67      2.23 o
   3   1   9      233.92      180.86      4.68 o
   5   1   9     1813.68     1660.63     28.89 o
   7   1   9      852.56      787.78     21.89 o
   9   1   9      503.79      502.03     21.84 o
  11   1   9      172.76      182.35     26.21 o
 -12   2   9      320.75      341.78     33.03 o
 -10   2   9       57.29       54.58     12.18 o
  -8   2   9       62.46       33.93      7.85 o
  -6   2   9      222.01      252.50      7.37 o
  -4   2   9        1.32        1.65      3.23 o
  -2   2   9     3545.70     4452.91     58.36 o
   0   2   9     2471.77     2965.96     39.24 o
   2   2   9       36.96       22.21      3.11 o
   4   2   9       40.46       58.63      4.13 o
   6   2   9       65.55       86.39      6.37 o
   8   2   9        1.60       18.97     16.26 o
  10   2   9       82.08       52.81     16.51 o
 -11   3   9      119.31      174.39     27.35 o
  -9   3   9      592.84      661.04     21.19 o
  -7   3   9      922.95      862.24     18.82 o
  -5   3   9     3861.85     3886.80     72.23 o
  -3   3   9      448.34      343.85     10.78 o
  -1   3   9     3016.86     2924.41     39.82 o
   1   3   9     2231.65     2286.22     34.85 o
   3   3   9     2447.41     2501.87     35.61 o
   5   3   9     1155.92     1079.36     20.05 o
   7   3   9     1445.72     1478.57     38.93 o
   9   3   9      117.02      112.68     15.05 o
  11   3   9      136.52       81.31     27.76 o
 -10   4   9      413.00      352.92     34.39 o
  -8   4   9      258.22      280.74     15.22 o
  -6   4   9       32.68       36.15      6.55 o
  -4   4   9       32.87       42.68      6.05 o
  -2   4   9      732.72      853.58     17.93 o
   0   4   9        3.85        9.70      5.47 o
   2   4   9      712.96      829.37     16.49 o
   4   4   9       15.86        8.63      5.67 o
   6   4   9      305.79      282.36     12.04 o
   8   4   9       12.37        0.07     11.28 o
  10   4   9       85.83       60.75     19.89 o
 -11   5   9      297.23      207.05     89.38 o
  -9   5   9      837.64      958.69     34.94 o
  -7   5   9      136.96      141.28     17.79 o
  -5   5   9      432.43      414.94     15.57 o
  -3   5   9     2443.61     2407.64     47.87 o
  -1   5   9     2538.39     2505.76     45.85 o
   1   5   9     2016.27     2071.74     33.71 o
   3   5   9     4019.40     4091.10     69.06 o
   5   5   9      102.07      100.10      8.05 o
   7   5   9      458.15      465.90     20.87 o
   9   5   9      170.01      167.32     24.34 o
  -8   6   9       78.17       79.44     18.35 o
  -6   6   9        3.16       17.27     16.52 o
  -4   6   9       44.86       19.99     11.40 o
  -2   6   9      702.36      639.86     21.48 o
   0   6   9      411.28      377.47     19.48 o
   2   6   9       30.60       44.74     10.94 o
   4   6   9       56.49       65.75      9.98 o
   6   6   9      548.38      536.25     19.41 o
   8   6   9       29.83       39.72     18.48 o
  -7   7   9      143.20      134.95     22.15 o
  -5   7   9      397.37      394.90     26.23 o
  -3   7   9      225.91      185.17     18.63 o
  -1   7   9      368.25      329.19     28.71 o
   1   7   9      329.11      326.86     30.82 o
   3   7   9      287.43      298.25     18.42 o
   5   7   9      283.79      296.58     16.73 o
   7   7   9      115.01      150.30     20.11 o
  -6   8   9       19.73       68.50     24.78 o
  -4   8   9       28.12        9.64     34.51 o
  -2   8   9       19.54       -7.43     20.66 o
   0   8   9       57.15       67.34     19.85 o
   2   8   9       29.00       11.91     18.15 o
   4   8   9        0.43       -4.34     18.32 o
  -3   9   9       39.75       11.22     61.52 o
  -1   9   9       78.39      121.57     40.08 o
   1   9   9        0.62       -0.85     26.07 o
 -12   0  10      604.17      585.30     43.33 o
 -10   0  10     1096.79      967.96     45.21 o
  -8   0  10      126.88      186.62     12.47 o
  -6   0  10      143.26       79.37      8.34 o
  -4   0  10     2527.13     2152.31     54.50 o
  -2   0  10       73.47       22.22      3.29 o
   0   0  10     7867.10     7259.31    179.44 o
   2   0  10        1.92       34.00      2.91 o
   4   0  10    10125.65    10109.23    233.70 o
   6   0  10     1650.26     1669.53     55.22 o
   8   0  10      313.66      314.39     20.97 o
  10   0  10       40.40       43.99     45.99 o
  12   0  10      644.08      689.97     61.06 o
 -11   1  10       94.55       61.95     12.85 o
  -9   1  10      402.81      359.17     15.84 o
  -7   1  10        2.15       -4.53      4.53 o
  -5   1  10      607.05      842.08     15.95 o
  -3   1  10      113.17      132.72      4.51 o
  -1   1  10      631.47      765.50     11.84 o
   1   1  10      419.11      348.34      6.65 o
   3   1  10      208.73      211.68      5.64 o
   5   1  10      390.82      310.01      9.65 o
   7   1  10      877.68      855.58     24.60 o
   9   1  10      410.41      383.04     17.32 o
  11   1  10       59.10       46.70     21.47 o
 -12   2  10       38.01       72.48     41.92 o
 -10   2  10      483.09      445.06     19.40 o
  -8   2  10       74.30       77.33      8.87 o
  -6   2  10       10.29       -2.16      3.60 o
  -4   2  10     6394.39     6210.30     88.12 o
  -2   2  10     6583.13     6938.90     88.36 o
   0   2  10     2456.56     2015.03     27.96 o
   2   2  10     2360.36     2067.76     30.04 o
   4   2  10     1336.25     1179.16     21.10 o
   6   2  10       77.24       27.85      7.33 o
   8   2  10     1292.46     1371.22     39.72 o
  10   2  10       63.04       72.77     19.59 o
 -11   3  10      130.15      102.85     20.74 o
  -9   3  10        1.09        9.59      9.98 o
  -7   3  10      921.44      865.48     18.68 o
  -5   3  10     3456.30     3704.27     59.13 o
  -3   3  10       15.19       11.59      4.85 o
  -1   3  10     5581.00     6443.24     85.93 o
   1   3  10      935.10     1098.27     17.95 o
   3   3  10       42.03       39.73      4.47 o
   5   3  10      615.27      556.88     12.99 o
   7   3  10     1336.59     1144.96     28.21 o
   9   3  10       27.14       29.46     23.96 o
  11   3  10      138.37       92.11     26.40 o
 -10   4  10       92.36      142.86     21.46 o
  -8   4  10     1967.20     2004.36     47.71 o
  -6   4  10     4437.38     4685.94     92.89 o
  -4   4  10       80.56       70.84      6.48 o
  -2   4  10     1285.59     1190.21     23.17 o
   0   4  10     1549.74     1417.98     25.95 o
   2   4  10     1095.00      980.21     19.33 o
   4   4  10     1409.20     1466.52     27.29 o
   6   4  10      926.77      873.47     20.42 o
   8   4  10      250.61      292.05     20.82 o
  10   4  10      122.30      244.78     38.89 o
  -9   5  10      496.27      479.93     27.16 o
  -7   5  10        0.00       -3.99     10.76 o
  -5   5  10      928.27     1027.76     27.85 o
  -3   5  10      141.02      140.77      7.75 o
  -1   5  10        7.83       -5.79      5.79 o
   1   5  10     2311.28     2391.80     43.50 o
   3   5  10     3927.22     4247.24     70.34 o
   5   5  10      271.31      240.42     10.44 o
   7   5  10        7.09       11.14     10.54 o
   9   5  10      291.45      337.85     30.27 o
  -8   6  10      133.02      151.70     21.05 o
  -6   6  10      433.90      514.34     27.44 o
  -4   6  10     1152.53     1113.77     33.78 o
  -2   6  10     2589.50     2615.07     59.88 o
   0   6  10       58.32       54.99      8.93 o
   2   6  10      403.29      364.07     16.28 o
   4   6  10      468.78      511.65     21.34 o
   6   6  10      277.80      297.90     15.78 o
   8   6  10      320.39      292.77     28.09 o
  -7   7  10        0.74       -8.38     20.97 o
  -5   7  10      111.90      104.65     15.36 o
  -3   7  10        7.35      -12.75     13.54 o
  -1   7  10        9.35        7.16     16.19 o
   1   7  10      320.86      301.26     20.80 o
   3   7  10      594.11      497.34     20.58 o
   5   7  10       14.53       -2.74     11.87 o
   7   7  10       14.49       18.54     20.62 o
  -6   8  10        5.31        3.55     28.97 o
  -4   8  10      342.33      335.11     29.39 o
  -2   8  10      267.67      245.11     28.36 o
   0   8  10      225.03      295.57     33.81 o
   2   8  10      107.12       68.77     28.29 o
   4   8  10      418.20      473.58     50.55 o
  -1   9  10       96.51      121.31     40.29 o
   1   9  10       51.99       36.98     42.28 o
 -11   1  11       31.28       48.77     14.24 o
  -9   1  11      956.10     1020.85     24.93 o
  -7   1  11      200.48      164.19      6.48 o
  -5   1  11     6458.98     7350.50    120.85 o
  -3   1  11     3760.09     3789.81     53.99 o
  -1   1  11     2006.62     1784.90     24.65 o
   3   1  11     7885.78     8627.84    112.77 o
   5   1  11      232.75      196.11      8.03 o
   7   1  11     3706.46     4046.64     87.72 o
   9   1  11      337.09      303.70     16.83 o
  11   1  11      361.92      412.84     36.60 o
 -12   2  11       81.99       58.95     24.72 o
 -10   2  11      282.53      249.58     16.01 o
  -8   2  11     1079.15     1020.80     24.65 o
  -6   2  11      175.78      158.43      6.42 o
  -4   2  11       13.47       10.51      3.76 o
  -2   2  11     4650.66     5640.59     72.15 o
   0   2  11    12261.46    14811.80    179.37 o
   2   2  11      489.24      690.99     13.05 o
   4   2  11      141.72      161.61      6.40 o
   6   2  11       81.67       73.12      7.84 o
   8   2  11      594.99      540.33     21.82 o
  10   2  11       91.15       71.97     20.05 o
 -11   3  11       39.42       56.92     18.57 o
  -9   3  11     1552.03     1589.54     40.77 o
  -7   3  11     2842.44     2955.33     61.87 o
  -5   3  11       52.76       52.93      4.55 o
  -3   3  11      793.43      902.51     19.11 o
  -1   3  11    14134.93    15239.77    234.75 o
   1   3  11     5250.70     5660.51     85.15 o
   3   3  11     1109.30     1056.49     21.12 o
   5   3  11       43.21       35.46      4.94 o
   7   3  11     1133.95     1238.62     30.92 o
   9   3  11       22.80       25.70     18.40 o
  11   3  11      332.55      337.97     29.84 o
 -10   4  11      406.65      426.96     24.67 o
  -8   4  11     1156.98     1131.70     30.09 o
  -6   4  11        4.16        7.69      6.71 o
  -4   4  11      595.11      599.05     17.55 o
  -2   4  11       30.48       35.96      4.39 o
   0   4  11      180.64      277.29      8.19 o
   2   4  11     1080.34     1019.46     21.72 o
   4   4  11     1406.10     1667.26     32.47 o
   6   4  11        2.40        4.93      7.28 o
   8   4  11      220.34      172.08     20.90 o
  10   4  11        2.81       20.40     36.63 o
  -9   5  11      258.26      280.87     21.81 o
  -7   5  11      364.24      354.16     21.67 o
  -5   5  11      256.99      255.99     13.58 o
  -3   5  11       19.84       32.47      4.79 o
  -1   5  11     2967.86     2879.75     54.54 o
   1   5  11     2394.63     2449.38     52.17 o
   3   5  11        3.66       -2.77      5.90 o
   5   5  11      116.55      129.25     11.08 o
   7   5  11      977.03     1042.49     31.64 o
   9   5  11      110.46       89.51     16.41 o
  -8   6  11       54.63       50.59     31.71 o
  -6   6  11      302.56      338.04     22.60 o
  -4   6  11      344.48      379.08     20.31 o
  -2   6  11        0.05      -11.53     11.53 o
   0   6  11       34.58       31.41      8.18 o
   2   6  11       22.66       18.21      8.98 o
   4   6  11        0.49       16.21     11.98 o
   6   6  11       22.54       29.74     12.72 o
   8   6  11       61.90       61.64     21.48 o
  -7   7  11       33.04       10.17     17.86 o
  -5   7  11      162.23      180.54     16.03 o
  -3   7  11       64.44       29.05     16.43 o
  -1   7  11      181.00      196.59     19.12 o
   1   7  11       30.98       -4.09     13.41 o
   3   7  11     1231.03     1168.41     38.21 o
   5   7  11      485.28      449.52     21.72 o
   7   7  11        2.11       -9.84     16.14 o
  -6   8  11        0.10      -25.53     25.53 o
  -4   8  11        0.10       18.47     32.00 o
  -2   8  11       23.47      -20.81     20.81 o
   0   8  11      186.31      141.06     29.98 o
   2   8  11       52.44       20.54     17.60 o
   4   8  11      136.42      116.87     29.12 o
  -1   9  11       25.49      -32.32     40.99 o
 -12   0  12      250.57      258.25     36.06 o
 -10   0  12        0.96       20.07     15.03 o
  -8   0  12       34.65       31.83     17.91 o
  -6   0  12     1542.56     1600.84     42.94 o
  -4   0  12        0.09       38.65      5.29 o
  -2   0  12     4603.97     4470.34     73.73 o
   0   0  12      547.63      399.85     12.51 o
   2   0  12    11391.95    12374.67    229.67 o
   4   0  12     2195.67     3155.04     71.67 o
   6   0  12      193.51      136.38     15.12 o
   8   0  12      149.25      143.74     16.26 o
  10   0  12     1204.92     1164.87     75.71 o
 -11   1  12        0.78        3.64     12.94 o
  -9   1  12       84.53       53.87      9.46 o
  -7   1  12       51.27       35.42      5.03 o
  -5   1  12      129.15      140.95      6.10 o
  -3   1  12      488.62      569.13      9.30 o
  -1   1  12       53.38       52.05      3.38 o
   1   1  12      509.07      614.99      9.91 o
   3   1  12       29.77       39.51      3.28 o
   5   1  12        1.79        7.64      4.81 o
   7   1  12      194.93      194.32     12.45 o
   9   1  12      540.69      482.29     21.40 o
  11   1  12      143.70      119.94     26.62 o
 -12   2  12       63.67       60.43     24.84 o
 -10   2  12       58.87       92.46     14.76 o
  -8   2  12       46.07       17.41      7.67 o
  -6   2  12     2283.56     2227.08     35.94 o
  -4   2  12      640.41      805.59     14.95 o
  -2   2  12      697.74      634.27     11.72 o
   0   2  12        2.15        1.38      3.08 o
   2   2  12     2403.20     2295.36     35.28 o
   4   2  12        0.81        6.47      4.27 o
   6   2  12     1775.33     1780.87     35.92 o
   8   2  12       32.35       40.74     11.34 o
  10   2  12      436.36      482.76     30.26 o
 -11   3  12      128.84      140.20     21.58 o
  -9   3  12        8.45       -4.70      9.92 o
  -7   3  12       91.12       80.96      8.36 o
  -5   3  12       28.68       16.04      5.38 o
  -3   3  12       66.52       65.27      3.94 o
  -1   3  12     2793.64     3135.96     47.14 o
   1   3  12     6542.24     7862.98    121.29 o
   3   3  12      713.51      794.59     16.81 o
   5   3  12       36.56       58.12      6.26 o
   7   3  12       25.28       21.09      9.45 o
   9   3  12      216.53      168.68     20.76 o
  11   3  12        4.40       11.10     22.51 o
 -10   4  12      264.41      348.17     28.29 o
  -8   4  12      177.29      190.84     19.32 o
  -6   4  12      361.20      365.69     13.43 o
  -4   4  12        5.36       16.03      7.07 o
  -2   4  12     1306.21     1220.50     26.20 o
   0   4  12      118.77      156.63      6.63 o
   2   4  12     1027.66      929.53     22.16 o
   4   4  12       46.55       54.99      7.83 o
   6   4  12      215.08      201.21     11.44 o
   8   4  12       72.88       51.55     14.92 o
  10   4  12      206.63      235.82     27.86 o
  -9   5  12       20.69       31.18     22.95 o
  -7   5  12      174.32      196.20     16.83 o
  -5   5  12        0.51       14.45      7.92 o
  -3   5  12      444.92      406.55     14.53 o
  -1   5  12      249.30      227.51      8.40 o
   1   5  12        3.19       -0.86      5.47 o
   3   5  12       76.90      105.13      8.72 o
   5   5  12      249.34      268.75     18.05 o
   7   5  12       14.82       22.02     12.96 o
   9   5  12       38.57       32.24     18.80 o
  -8   6  12       32.63       18.63     18.20 o
  -6   6  12     1095.54     1250.14     39.24 o
  -4   6  12      362.49      361.12     16.11 o
  -2   6  12       84.30       73.71     11.14 o
   0   6  12      119.42      129.18     11.25 o
   2   6  12      679.29      624.91     17.17 o
   4   6  12        6.05       -1.91      9.62 o
   6   6  12      260.98      298.46     19.11 o
   8   6  12        1.25       -9.07     17.91 o
  -7   7  12       53.56       58.92     19.07 o
  -5   7  12      147.18      170.90     20.38 o
  -3   7  12       22.30       31.48     21.62 o
  -1   7  12       62.19       35.23     18.43 o
   1   7  12      102.45       99.27     16.04 o
   3   7  12        6.24       25.95     15.65 o
   5   7  12        0.13       19.72     13.78 o
   7   7  12        8.22       -9.67     19.99 o
  -6   8  12      253.53      357.70     76.90 o
  -4   8  12        9.65      -21.02     21.02 o
  -2   8  12      203.05      194.32     26.47 o
   0   8  12      190.71      278.14     50.57 o
   2   8  12      635.86      710.44     51.81 o
   4   8  12        6.41        2.34     25.47 o
 -11   1  13      238.43      346.25     22.63 o
  -9   1  13      376.66      351.05     14.92 o
  -7   1  13      979.95      827.63     17.07 o
  -5   1  13      434.98      400.54     11.21 o
  -3   1  13     1289.99     1012.35     18.50 o
  -1   1  13     1092.81      984.02     15.49 o
   1   1  13      852.39      519.12     10.22 o
   3   1  13     2108.75     2081.31     36.48 o
   5   1  13     2481.68     2305.66     44.05 o
   7   1  13       41.17       51.40     10.04 o
   9   1  13       10.70        4.43     11.48 o
  11   1  13       87.69      118.54     31.91 o
 -12   2  13        1.37      -32.08     32.08 o
 -10   2  13       12.32       23.81     16.05 o
  -8   2  13       11.09        8.69      7.49 o
  -6   2  13      109.28      103.92      5.50 o
  -4   2  13     1029.81     1120.63     22.13 o
  -2   2  13     2640.98     3141.66     53.19 o
   0   2  13      627.89      777.62     12.58 o
   2   2  13       20.38       14.57      4.27 o
   4   2  13       94.84       81.53      5.29 o
   6   2  13       72.65       63.86      8.24 o
   8   2  13      103.85      129.77     13.47 o
  10   2  13      214.79      226.53     27.02 o
 -11   3  13       23.56       57.40     19.61 o
  -9   3  13       74.14       64.53     11.54 o
  -7   3  13       77.50       76.75      8.06 o
  -5   3  13      752.88      713.42     15.65 o
  -3   3  13      703.50      588.87     15.34 o
  -1   3  13      693.49      584.10     12.72 o
   1   3  13      317.24      213.61      7.74 o
   3   3  13      322.26      311.53      9.92 o
   5   3  13        8.56        1.42      6.03 o
   7   3  13     1046.12     1048.22     29.79 o
   9   3  13      306.77      352.73     35.79 o
 -10   4  13       34.82       57.71     30.16 o
  -8   4  13        3.64       14.12     13.94 o
  -6   4  13      131.19      160.04     12.61 o
  -4   4  13       13.55       11.46      8.05 o
  -2   4  13     1021.25     1165.52     23.85 o
   0   4  13      262.97      299.28     10.23 o
   2   4  13       35.29       14.06      6.34 o
   4   4  13      306.98      322.81     14.16 o
   6   4  13      422.57      423.93     14.89 o
   8   4  13       13.73      -14.76     14.76 o
  10   4  13       34.63       22.20     25.17 o
  -9   5  13        7.15       -1.98     17.52 o
  -7   5  13        3.58      -11.37     17.74 o
  -5   5  13      198.50      168.16     11.29 o
  -3   5  13      138.88      127.61     10.34 o
  -1   5  13      799.82      795.99     20.72 o
   1   5  13      558.73      601.82     17.99 o
   3   5  13      144.92      141.90     10.25 o
   5   5  13        3.66       -8.29      8.29 o
   7   5  13      856.39      895.22     29.18 o
   9   5  13      173.09      186.78     24.68 o
  -8   6  13       38.83       17.96     20.94 o
  -6   6  13       65.13       52.17     14.18 o
  -4   6  13       29.08      -10.38     10.38 o
  -2   6  13       18.32       13.90      7.76 o
   0   6  13       16.52       22.90      8.38 o
   2   6  13      136.31      132.66     12.33 o
   4   6  13        2.30       -9.69     10.25 o
   6   6  13      131.69      127.33     16.84 o
   8   6  13      147.03      112.14     32.46 o
  -7   7  13      288.50      327.94     24.67 o
  -5   7  13       22.97       14.35     13.20 o
  -3   7  13      298.71      337.15     23.34 o
  -1   7  13      110.42      107.45     20.02 o
   1   7  13      371.86      385.89     29.73 o
   3   7  13      143.25      141.91     17.39 o
   5   7  13      195.06      172.23     15.51 o
  -4   8  13       50.28       88.82     30.20 o
  -2   8  13       21.11       33.64     25.31 o
   0   8  13        1.47        1.11     20.40 o
   2   8  13        3.05       -2.47     20.99 o
   4   8  13        6.82       25.07     23.07 o
 -12   0  14      899.10     1025.86     55.84 o
 -10   0  14      170.86      122.62     19.13 o
  -8   0  14      311.08      343.41     21.88 o
  -6   0  14     3001.39     3133.05     71.70 o
  -4   0  14     4323.13     4429.15     91.62 o
  -2   0  14     1168.96     1184.66     28.14 o
   0   0  14      312.88      242.23     11.94 o
   2   0  14     3026.99     3330.95     66.79 o
   4   0  14      233.74      203.99     13.09 o
   6   0  14     1120.84     1120.57     40.69 o
   8   0  14        1.45       -1.14     17.53 o
  10   0  14      744.27      777.73     57.06 o
 -11   1  14      184.47      153.80     16.88 o
  -9   1  14      254.17      195.11     12.71 o
  -7   1  14      182.27      162.44      8.19 o
  -5   1  14        4.56        1.92      4.96 o
  -3   1  14      507.01      553.99     11.49 o
  -1   1  14     1048.47     1225.38     19.24 o
   1   1  14      210.79      170.63      6.00 o
   3   1  14       10.16        6.56      3.09 o
   5   1  14        4.71        8.07      5.19 o
   7   1  14        0.94        2.08      8.90 o
   9   1  14        0.14       -8.36     11.51 o
  11   1  14        0.19      -11.44     34.48 o
 -12   2  14      250.32      223.31     33.93 o
 -10   2  14      186.74      201.40     16.05 o
  -8   2  14       15.41       29.80      7.95 o
  -6   2  14     3730.07     3730.39     54.65 o
  -4   2  14     2675.05     2540.18     46.90 o
  -2   2  14     1313.67     1347.60     25.99 o
   0   2  14      280.95      242.40      7.17 o
   2   2  14     2707.99     2965.77     49.10 o
   4   2  14      166.60      157.10      6.93 o
   6   2  14     1406.50     1334.26     32.74 o
   8   2  14       12.76       12.01     13.11 o
  10   2  14      717.75      669.06     32.33 o
 -11   3  14       39.63       69.56     22.21 o
  -9   3  14        2.03       22.35     11.18 o
  -7   3  14       77.14       81.21      8.83 o
  -5   3  14        0.82        4.65      5.25 o
  -3   3  14      316.71      302.11      9.09 o
  -1   3  14      138.30      130.98      5.20 o
   1   3  14        5.18        5.71      5.08 o
   3   3  14        6.56       -4.68      4.82 o
   5   3  14       76.30       81.17      7.77 o
   7   3  14       23.71       14.24      9.43 o
   9   3  14        7.20      -14.80     14.80 o
 -10   4  14      905.06      953.56     41.94 o
  -8   4  14      611.46      612.66     28.78 o
  -6   4  14      237.84      224.74     14.05 o
  -4   4  14       17.86        8.71      8.22 o
  -2   4  14     3581.49     3590.62     61.99 o
   0   4  14      275.44      235.40      9.40 o
   2   4  14     4227.03     4296.00     82.94 o
   4   4  14      794.40      769.42     19.32 o
   6   4  14      863.35      910.46     22.11 o
   8   4  14       55.01       78.18     20.87 o
  -9   5  14       68.50       75.92     18.62 o
  -7   5  14       88.55      103.86     14.08 o
  -5   5  14      239.47      227.36     14.73 o
  -3   5  14      322.45      217.38     12.34 o
  -1   5  14      196.56      155.58      8.13 o
   1   5  14       55.32       37.48      8.97 o
   3   5  14       18.71       18.95      8.66 o
   5   5  14       84.03       79.92     13.20 o
   7   5  14        7.25        0.72     16.27 o
   9   5  14       32.14       40.70     23.41 o
  -8   6  14       61.99       71.98     20.07 o
  -6   6  14      338.93      312.58     23.91 o
  -4   6  14       92.57      110.32     17.75 o
  -2   6  14      783.88      694.30     32.26 o
   0   6  14      137.11      161.55     16.74 o
   2   6  14     1095.99     1118.86     27.47 o
   4   6  14      260.62      251.54     14.76 o
   6   6  14      359.29      458.77     21.70 o
   8   6  14       58.53       28.45     22.28 o
  -7   7  14      222.96      257.87     24.86 o
  -5   7  14       17.17       48.78     16.95 o
  -3   7  14       13.32       33.54     28.75 o
  -1   7  14        4.63        5.92     19.98 o
   1   7  14        2.16      -16.54     16.54 o
   3   7  14        0.01      -11.57     14.02 o
   5   7  14       38.19       52.86     15.13 o
  -4   8  14      362.08      356.04     39.01 o
  -2   8  14        4.26       33.73     26.22 o
   0   8  14      140.88      127.97     41.08 o
   2   8  14       11.98       48.20     20.48 o
   4   8  14       76.84      136.66     45.90 o
 -11   1  15      500.17      508.35     24.26 o
  -9   1  15      895.10      803.97     23.80 o
  -7   1  15      416.59      388.22     14.91 o
  -5   1  15      161.40      169.89      8.30 o
  -3   1  15     3872.29     3837.79     68.72 o
  -1   1  15     1888.22     2208.19     37.37 o
   1   1  15     2167.27     1861.55     30.58 o
   3   1  15       30.33       22.68      3.90 o
   5   1  15     3743.25     3763.72     73.06 o
   7   1  15      446.69      413.40     18.54 o
   9   1  15      212.41      281.10     17.82 o
  11   1  15       38.03       82.96     44.99 o
 -12   2  15        1.24       16.58     23.13 o
 -10   2  15       28.79       11.56     13.38 o
  -8   2  15      337.73      280.48     13.69 o
  -6   2  15     3099.08     3400.31     50.83 o
  -4   2  15     1669.93     1753.74     33.08 o
  -2   2  15       14.03       16.62      5.10 o
   0   2  15      111.82      125.63      5.62 o
   2   2  15     1232.02     1372.19     23.43 o
   4   2  15        4.86        1.66      4.79 o
   6   2  15      870.02      835.69     23.93 o
   8   2  15      366.44      335.52     26.59 o
  10   2  15        0.10      -13.62     35.20 o
 -11   3  15      645.73      738.83     35.84 o
  -9   3  15      705.94      721.68     26.84 o
  -7   3  15      456.13      453.71     14.49 o
  -5   3  15       36.34       29.14      7.25 o
  -3   3  15     4038.56     3943.03     67.60 o
  -1   3  15      575.04      550.73     11.79 o
   1   3  15     3706.03     3903.00     75.41 o
   3   3  15      713.42      677.66     15.70 o
   5   3  15     1111.04     1046.78     24.42 o
   7   3  15       19.11        1.85     10.06 o
   9   3  15      676.83      813.52     34.73 o
 -10   4  15       73.50       55.10     21.53 o
  -8   4  15        0.83       -9.50     11.05 o
  -6   4  15      454.75      481.01     17.02 o
  -4   4  15        0.82       -0.88      8.39 o
  -2   4  15     1447.95     1550.59     31.96 o
   0   4  15      320.33      341.84     10.78 o
   2   4  15      660.52      626.98     16.92 o
   4   4  15       91.18       65.34      7.63 o
   6   4  15      284.51      264.74     20.03 o
   8   4  15        0.58        9.61     13.68 o
  -9   5  15        5.30      -16.98     20.99 o
  -7   5  15     1527.44     1792.83     54.60 o
  -5   5  15      352.44      387.76     16.25 o
  -3   5  15     1577.81     1362.64     33.78 o
  -1   5  15      621.25      513.97     14.48 o
   1   5  15      414.47      453.21     17.99 o
   3   5  15       24.59       22.15      8.40 o
   5   5  15     1579.25     1753.59     41.14 o
   7   5  15       59.78       80.11     15.78 o
  -8   6  15      411.79      439.20     30.00 o
  -6   6  15       13.30       37.42     15.06 o
  -4   6  15        8.29       -9.23      9.23 o
  -2   6  15       19.83       14.38     13.94 o
   0   6  15       39.57       74.03     10.85 o
   2   6  15      429.43      375.05     14.90 o
   4   6  15        7.67       -3.79     11.32 o
   6   6  15      116.32      135.40     23.45 o
  -7   7  15        3.45        4.27     20.95 o
  -5   7  15       51.60       19.58     13.41 o
  -3   7  15      779.14      828.70     57.58 o
  -1   7  15       89.02      129.50     19.95 o
   1   7  15      281.00      266.21     25.72 o
   3   7  15        0.17        0.45     17.56 o
   5   7  15      307.89      342.68     23.81 o
  -4   8  15        2.44       10.74     61.00 o
  -2   8  15      121.39      168.81     27.47 o
   0   8  15      246.53      320.81     29.92 o
   2   8  15       16.71        1.14     27.47 o
 -12   0  16        0.26      -24.55     24.55 o
 -10   0  16      110.38      103.95     20.83 o
  -8   0  16       12.00        8.96     13.53 o
  -6   0  16      708.02      660.73     24.11 o
  -4   0  16     5862.04     5752.17    137.07 o
  -2   0  16     3613.00     3934.62    108.47 o
   0   0  16        6.32       71.02      8.70 o
   2   0  16      168.68      292.69     15.11 o
   4   0  16     1782.85     1657.40     40.80 o
   6   0  16       66.61       66.64     14.12 o
   8   0  16      364.86      443.79     25.07 o
  10   0  16      113.42      153.18     35.91 o
 -11   1  16      104.14       83.37     16.87 o
  -9   1  16        0.57        3.85      8.14 o
  -7   1  16       34.91       23.19      9.99 o
  -5   1  16      121.17      126.39      9.49 o
  -3   1  16      345.42      377.36      9.66 o
  -1   1  16     1787.06     1986.13     34.84 o
   1   1  16       35.55       22.73      5.58 o
   3   1  16      893.09     1038.33     19.41 o
   5   1  16      395.57      427.09     13.62 o
   7   1  16       18.94       39.68     10.10 o
   9   1  16       57.59       92.36     15.83 o
 -10   2  16       68.98       44.82     14.18 o
  -8   2  16     1978.58     2023.09     59.64 o
  -6   2  16      977.56      946.19     17.62 o
  -4   2  16      292.18      229.54      9.46 o
  -2   2  16       38.35       20.30      5.05 o
   0   2  16     1496.82     1258.78     26.36 o
   2   2  16      225.02      257.54      7.77 o
   4   2  16     2120.96     2053.06     38.21 o
   6   2  16        0.54       -5.29      7.73 o
   8   2  16      456.79      615.77     23.71 o
  10   2  16        0.28       72.04     34.47 o
 -11   3  16       61.75       94.60     21.44 o
  -9   3  16      533.23      484.75     20.30 o
  -7   3  16       64.34       82.63      9.35 o
  -5   3  16     1796.14     2048.58     48.15 o
  -3   3  16      215.17      223.21      8.48 o
  -1   3  16      111.56      150.09      6.07 o
   1   3  16      915.51      847.88     26.09 o
   3   3  16     2822.93     3190.89     57.24 o
   5   3  16      137.60      128.86      9.40 o
   7   3  16      306.63      267.41     17.54 o
   9   3  16       18.11       66.04     22.57 o
 -10   4  16       22.65       36.16     21.34 o
  -8   4  16      514.01      546.87     23.18 o
  -6   4  16      139.28      116.54      9.94 o
  -4   4  16      220.14      194.02     12.60 o
  -2   4  16     1498.33     1612.97     33.15 o
   0   4  16     9603.42    10075.90    185.98 o
   2   4  16     2888.49     3127.55     73.47 o
   4   4  16       49.72       35.48      8.48 o
   6   4  16      656.68      652.97     24.31 o
   8   4  16     1189.71     1303.77     42.36 o
  -9   5  16      163.65      126.59     20.36 o
  -7   5  16       22.15       13.19     13.10 o
  -5   5  16       95.94      130.45     11.31 o
  -3   5  16      159.12      118.82     11.75 o
  -1   5  16     1084.44     1007.38     31.30 o
   1   5  16       39.40       27.56      7.93 o
   3   5  16      190.18      191.17     11.78 o
   5   5  16       15.76        8.24     10.32 o
   7   5  16       42.04       22.87     16.13 o
  -8   6  16      457.69      448.18     30.81 o
  -6   6  16       23.19        9.78     17.17 o
  -4   6  16      439.80      444.30     19.77 o
  -2   6  16       42.12       26.25     11.40 o
   0   6  16     1047.00     1129.51     33.62 o
   2   6  16       29.91       23.33     11.31 o
   4   6  16     1079.90     1165.12     34.00 o
   6   6  16       19.12       24.55     18.77 o
  -7   7  16        0.84       29.33     21.22 o
  -5   7  16      105.50       55.05     16.21 o
  -3   7  16       83.42       81.62     22.90 o
  -1   7  16       12.26        7.38     15.99 o
   1   7  16       17.34       31.63     16.51 o
   3   7  16        5.61       14.67     20.90 o
   5   7  16      170.20      160.44     27.91 o
  -4   8  16      880.33      976.98     42.83 o
  -2   8  16      246.71      182.80     28.31 o
   0   8  16        7.77       24.95     22.88 o
   2   8  16      508.59      463.49     32.61 o
 -11   1  17        0.62       -0.18     12.67 o
  -9   1  17       22.53       42.35     11.26 o
  -7   1  17      292.98      287.77     13.61 o
  -5   1  17      551.21      557.15     15.22 o
  -3   1  17      912.70      879.21     19.00 o
  -1   1  17      358.93      307.21      7.62 o
   1   1  17     2720.36     3061.79     58.37 o
   3   1  17     2600.01     2967.15     46.40 o
   5   1  17      127.12      125.37      8.50 o
   7   1  17      126.87      135.70     13.18 o
   9   1  17      789.61      728.15     35.40 o
 -10   2  17        2.09        0.16     16.57 o
  -8   2  17        0.06       -9.51     10.54 o
  -6   2  17      655.49      654.08     18.30 o
  -4   2  17     1609.14     1651.43     34.69 o
  -2   2  17       70.12       77.02      6.27 o
   0   2  17      312.37      387.91     10.48 o
   2   2  17        3.72        3.43      4.59 o
   4   2  17       86.12      130.93      8.23 o
   6   2  17      116.91      107.06     10.35 o
   8   2  17      567.72      495.09     25.71 o
  10   2  17       65.38       27.88     23.55 o
 -11   3  17       33.88       69.95     21.55 o
  -9   3  17      297.42      266.37     21.92 o
  -7   3  17       79.70       88.78     10.25 o
  -5   3  17      742.57      802.93     22.55 o
  -3   3  17      335.76      260.40      8.90 o
  -1   3  17     2607.33     2660.86     43.85 o
   1   3  17       95.12      121.24      7.67 o
   3   3  17       28.21       18.76      5.73 o
   5   3  17     1189.20     1171.08     30.59 o
   7   3  17     1159.88     1247.89     37.69 o
   9   3  17        5.09        6.03     18.07 o
 -10   4  17        0.31       40.61     25.60 o
  -8   4  17      258.92      261.34     18.45 o
  -6   4  17       54.60       69.03     12.18 o
  -4   4  17       14.61        9.81      7.30 o
  -2   4  17      441.17      519.06     15.11 o
   0   4  17     2173.14     2375.55     48.18 o
   2   4  17      326.09      277.38     12.34 o
   4   4  17       52.69       89.76     12.74 o
   6   4  17        6.81       -9.58      9.78 o
   8   4  17      104.62       98.84     24.07 o
  -9   5  17      810.13      806.73     34.72 o
  -7   5  17       71.61       63.74     21.11 o
  -5   5  17      330.79      319.14     15.50 o
  -3   5  17       49.70       57.14      8.81 o
  -1   5  17     1006.08     1042.25     39.87 o
   1   5  17       20.02       34.02      7.57 o
   3   5  17      772.24      687.63     22.34 o
   5   5  17        0.48       -6.96     11.89 o
   7   5  17      284.79      342.65     26.70 o
  -8   6  17      565.35      532.85     32.71 o
  -6   6  17      355.93      349.78     21.67 o
  -4   6  17        4.90       31.26     12.06 o
  -2   6  17        4.16      -15.81     15.85 o
   0   6  17       28.91       42.79     10.85 o
   2   6  17       12.20       12.88     13.09 o
   4   6  17        0.17       21.78     13.32 o
   6   6  17       36.64       46.98     25.58 o
  -5   7  17      703.93      713.32     32.17 o
  -3   7  17       73.06       30.02     23.99 o
  -1   7  17       73.49      107.72     34.75 o
   1   7  17       70.18       62.64     20.91 o
   3   7  17      258.22      264.82     25.95 o
   5   7  17        1.11       34.16     21.44 o
  -2   8  17       51.62       72.34     27.34 o
   0   8  17       13.42       -9.49     43.31 o
   2   8  17        7.46       44.26     30.65 o
 -10   0  18        0.15        1.11     34.85 o
  -8   0  18     1538.50     1447.84     53.50 o
  -6   0  18     1209.71     1140.18     35.29 o
  -4   0  18      426.72      391.49     15.59 o
  -2   0  18      137.57      135.51      7.10 o
   0   0  18     3296.38     2966.15     80.23 o
   2   0  18      698.70      701.31     21.41 o
   4   0  18     1673.62     1633.24     41.98 o
   6   0  18      957.66      868.88     37.20 o
   8   0  18      190.06      272.78     42.18 o
  10   0  18      301.98      263.04     48.40 o
 -11   1  18        0.06      -16.38     16.38 o
  -9   1  18        0.12       -2.07     11.17 o
  -7   1  18        0.80       -3.13      8.55 o
  -5   1  18       34.72       32.53      7.14 o
  -3   1  18      136.61      155.78      6.96 o
  -1   1  18       46.36       64.70      6.75 o
   1   1  18       10.39       11.30      6.20 o
   3   1  18       67.36       74.92      4.79 o
   5   1  18      101.70       87.79      8.54 o
   7   1  18        4.01       -3.34     11.32 o
   9   1  18       45.81       33.91     18.26 o
 -10   2  18        2.38       17.41     16.73 o
  -8   2  18      572.63      576.44     23.00 o
  -6   2  18      450.80      452.51     17.25 o
  -4   2  18      454.48      352.98     12.44 o
  -2   2  18      156.83      148.84      7.04 o
   0   2  18     2064.59     1825.56     35.73 o
   2   2  18      983.47      960.32     20.40 o
   4   2  18      273.21      230.42     11.72 o
   6   2  18       73.49       89.73     11.93 o
   8   2  18      277.36      272.48     24.16 o
 -11   3  18        8.97      -10.64     19.55 o
  -9   3  18        0.07       12.99     15.22 o
  -7   3  18       59.06       48.84      9.95 o
  -5   3  18       41.53       31.93      8.35 o
  -3   3  18     1000.81     1049.26     22.19 o
  -1   3  18      446.40      461.02     12.02 o
   1   3  18        4.03        8.04      5.37 o
   3   3  18      107.32      120.09      9.78 o
   5   3  18      115.52      132.25     10.92 o
   7   3  18      141.47      129.61     18.39 o
   9   3  18      441.39      410.76     32.60 o
 -10   4  18       43.25       72.65     24.11 o
  -8   4  18       33.42       31.59     13.05 o
  -6   4  18      112.81      122.03     11.46 o
  -4   4  18      153.66      173.47     11.27 o
  -2   4  18      101.55      120.68      8.57 o
   0   4  18      188.27      184.13     10.12 o
   2   4  18       49.46       47.86      8.48 o
   4   4  18       85.62      106.59     10.85 o
   6   4  18       29.39        6.66     12.88 o
   8   4  18      233.59      247.78     27.80 o
  -9   5  18       13.55       15.37     23.56 o
  -7   5  18      235.48      232.17     21.78 o
  -5   5  18      109.86      104.43     11.80 o
  -3   5  18       89.52       84.23     10.06 o
  -1   5  18        0.11       -3.40      8.81 o
   1   5  18      284.60      285.66     13.07 o
   3   5  18        8.49        2.21     11.11 o
   5   5  18      419.47      393.18     19.09 o
   7   5  18      117.35       79.00     21.21 o
  -8   6  18        8.31       12.19     21.05 o
  -6   6  18       22.00       68.82     16.01 o
  -4   6  18       81.61       89.37     14.06 o
  -2   6  18        1.00       40.05     22.09 o
   0   6  18      347.21      389.74     24.86 o
   2   6  18      105.64      124.38     17.90 o
   4   6  18        5.80       15.22     12.28 o
   6   6  18      126.39       97.60     25.19 o
  -5   7  18       29.50       48.71     25.90 o
  -3   7  18      203.23      231.35     21.99 o
  -1   7  18       15.53      -30.21     30.21 o
   1   7  18      136.68       89.08     26.91 o
   3   7  18        7.12      -15.12     15.12 o
  -2   8  18       45.68       40.79     48.18 o
   0   8  18      190.33      172.59     38.44 o
 -11   1  19      167.12      230.86     21.64 o
  -9   1  19       63.17       69.88     15.16 o
  -7   1  19      491.41      508.65     16.87 o
  -5   1  19     4528.81     4710.88     96.31 o
  -3   1  19      934.57      885.87     18.58 o
  -1   1  19      455.75      402.93      9.63 o
   1   1  19      169.01      200.79      9.18 o
   3   1  19     1398.72     1381.68     25.60 o
   5   1  19       20.73       15.10      6.71 o
   7   1  19      359.78      396.85     27.58 o
   9   1  19       61.51       54.19     21.63 o
 -10   2  19       11.52       16.26     16.52 o
  -8   2  19        7.90        2.53     11.76 o
  -6   2  19       95.26      115.13     12.22 o
  -4   2  19      527.67      492.46     15.05 o
  -2   2  19      547.15      535.53     14.85 o
   0   2  19      334.36      314.36      8.46 o
   2   2  19       53.01       60.61      4.96 o
   4   2  19       12.28        7.22      6.40 o
   6   2  19       23.16        2.40     12.31 o
   8   2  19       51.94       48.38     26.76 o
  -9   3  19      371.27      427.58     23.74 o
  -7   3  19        4.84        6.20     10.65 o
  -5   3  19      438.06      390.01     14.05 o
  -3   3  19      108.28      105.76      8.61 o
  -1   3  19     1480.36     1483.92     27.65 o
   1   3  19      179.42      179.77     10.70 o
   3   3  19     1993.96     2074.35     48.51 o
   5   3  19        4.68        8.07     15.54 o
   7   3  19      173.25      176.26     22.34 o
   9   3  19      214.06      207.32     29.37 o
 -10   4  19       37.74        5.48     25.42 o
  -8   4  19       16.00      -12.91     13.66 o
  -6   4  19       35.16       35.34     10.56 o
  -4   4  19       28.37       28.07      7.91 o
  -2   4  19        0.46       -0.73      7.77 o
   0   4  19      109.63       87.28      8.34 o
   2   4  19      125.63      131.63     11.16 o
   4   4  19        2.45        5.77      8.46 o
   6   4  19        1.75       -3.42     18.13 o
   8   4  19        1.71      -26.38     26.38 o
  -9   5  19      522.70      624.39     37.19 o
  -7   5  19      141.30      158.28     19.67 o
  -5   5  19      111.83      114.83     12.16 o
  -3   5  19      112.57       90.75     10.93 o
  -1   5  19      873.53      802.47     34.69 o
   1   5  19      209.26      177.55     13.96 o
   3   5  19     1420.41     1502.55     35.49 o
   5   5  19        0.05        2.75     13.16 o
   7   5  19      352.89      370.88     37.29 o
  -6   6  19       91.98      116.20     27.54 o
  -4   6  19       98.49      148.95     19.31 o
  -2   6  19      347.91      363.88     32.03 o
   0   6  19       15.13        0.83     13.24 o
   2   6  19        0.10       -8.80     24.17 o
   4   6  19      128.97      120.63     19.04 o
   6   6  19      112.09      138.92     34.68 o
  -5   7  19      755.61      772.93     44.71 o
  -3   7  19      126.67      151.34     24.67 o
  -1   7  19      403.60      411.39     32.65 o
   1   7  19       34.24       46.65     16.56 o
   3   7  19      388.86      373.02     29.94 o
 -10   0  20      284.81      340.24     32.95 o
  -8   0  20      207.91      180.03     18.66 o
  -6   0  20     3633.73     3941.55    100.61 o
  -4   0  20       20.09        8.59      5.97 o
  -2   0  20     3663.41     4047.69    105.32 o
   0   0  20        6.26       -3.05      8.99 o
   2   0  20     1898.68     2010.56     67.82 o
   4   0  20      511.13      528.05     23.69 o
   6   0  20     1936.41     2072.29    105.46 o
   8   0  20       22.44       41.58     25.77 o
 -11   1  20      155.65      160.82     21.71 o
  -9   1  20        0.47       17.45     13.57 o
  -7   1  20      472.20      463.72     19.64 o
  -5   1  20      638.53      644.81     14.80 o
  -3   1  20      207.01      212.29      8.17 o
  -1   1  20      240.24      225.63      8.36 o
   1   1  20      279.39      237.69     11.28 o
   3   1  20       28.88        8.20      8.58 o
   5   1  20      144.39      137.67     15.49 o
   7   1  20      178.31      200.27     27.74 o
   9   1  20       23.92       22.01     18.76 o
 -10   2  20     1736.09     1859.86     54.74 o
  -8   2  20      313.98      295.29     18.79 o
  -6   2  20      672.51      665.86     21.12 o
  -4   2  20      242.44      211.97     12.41 o
  -2   2  20     2746.30     2712.24     46.68 o
   0   2  20      378.00      368.10      9.19 o
   2   2  20     3728.61     3892.30     79.81 o
   4   2  20       40.28       36.74     10.73 o
   6   2  20     1164.24     1180.03     41.87 o
   8   2  20       71.72       87.60     28.98 o
  -9   3  20        9.15       -7.12     20.84 o
  -7   3  20       56.11       57.51     15.50 o
  -5   3  20        1.55       -3.80      9.88 o
  -3   3  20      523.41      473.53     15.86 o
  -1   3  20      337.56      301.89     10.63 o
   1   3  20       68.91       70.27      9.93 o
   3   3  20      205.14      165.97     10.88 o
   5   3  20       55.18       44.16     11.86 o
   7   3  20       85.26      113.39     22.11 o
  -8   4  20        1.53       14.54     14.69 o
  -6   4  20      503.52      516.34     17.70 o
  -4   4  20      291.88      235.44     13.42 o
  -2   4  20     2781.79     2645.30     60.19 o
   0   4  20      147.95      104.82     13.44 o
   2   4  20      318.65      301.83     16.37 o
   4   4  20      422.18      463.10     19.46 o
   6   4  20      868.23      982.61     34.01 o
   8   4  20       93.66      131.70     22.35 o
  -9   5  20       48.46       65.94     40.46 o
  -7   5  20       17.24       58.58     17.08 o
  -5   5  20        0.71      -11.08     11.08 o
  -3   5  20       13.02       14.86     10.55 o
  -1   5  20       42.18       39.19     14.64 o
   1   5  20        1.18        4.93     12.29 o
   3   5  20        5.38      -11.45     11.45 o
   5   5  20      120.46      114.06     19.92 o
   7   5  20       50.73       52.00     39.23 o
  -6   6  20      189.28      158.61     18.33 o
  -4   6  20        0.17        1.30     23.10 o
  -2   6  20      409.28      423.87     33.92 o
   0   6  20        2.85       -7.29     13.88 o
   2   6  20      195.63      198.50     20.72 o
   4   6  20       45.58       19.54     19.68 o
  -5   7  20       35.33       35.80     23.15 o
  -3   7  20        2.10      -25.57     25.57 o
  -1   7  20      116.34      140.95     24.34 o
   1   7  20      179.33      195.38     23.12 o
   3   7  20       33.36      115.88     53.62 o
 -11   1  21      101.62      108.06     31.21 o
  -9   1  21        8.26        5.78     13.20 o
  -7   1  21     1113.30     1136.00     31.76 o
  -5   1  21       63.73       79.89      8.55 o
  -3   1  21     2083.52     2056.43     43.85 o
  -1   1  21      310.06      341.64     13.92 o
   1   1  21      819.01      742.51     21.41 o
   3   1  21       47.38       42.19      9.77 o
   5   1  21      947.11      885.02     34.75 o
   7   1  21        5.33        8.69     27.72 o
   9   1  21      114.58      103.12     34.07 o
 -10   2  21       33.17       56.86     18.09 o
  -8   2  21        5.41        1.09     11.73 o
  -6   2  21      343.99      348.16     16.80 o
  -4   2  21       22.01       35.08      7.02 o
  -2   2  21       43.92       26.99      7.15 o
   0   2  21      412.69      443.93     12.80 o
   2   2  21     2688.32     2994.24     67.71 o
   4   2  21     1692.92     1695.96     47.22 o
   6   2  21      227.13      229.01     25.95 o
   8   2  21      213.30      199.38     26.65 o
  -9   3  21        1.41       21.21     15.37 o
  -7   3  21      414.58      448.95     22.99 o
  -5   3  21       57.23       57.53      9.54 o
  -3   3  21     1029.77      942.37     24.09 o
  -1   3  21       63.91       48.96      7.67 o
   1   3  21      807.59      820.57     24.92 o
   3   3  21      143.30      164.76     12.04 o
   5   3  21      602.49      710.94     27.60 o
   7   3  21       88.42      109.73     20.39 o
  -8   4  21       16.37       21.14     12.19 o
  -6   4  21      560.42      574.97     22.39 o
  -4   4  21      219.44      224.37     13.22 o
  -2   4  21       33.84       31.56      9.76 o
   0   4  21       16.57       26.14      9.91 o
   2   4  21      388.66      378.78     13.66 o
   4   4  21        3.54        2.74     10.41 o
   6   4  21      179.72      192.11     24.24 o
  -7   5  21        2.89        5.60     15.31 o
  -5   5  21      302.08      346.29     17.00 o
  -3   5  21       86.85      101.06     10.97 o
  -1   5  21     1364.04     1478.49     45.03 o
   1   5  21     1701.32     1789.42     50.30 o
   3   5  21       16.23       18.53     12.16 o
   5   5  21      172.54      216.21     23.50 o
  -6   6  21       32.41       14.05     21.45 o
  -4   6  21       68.83       87.15     17.57 o
  -2   6  21      357.50      309.90     26.39 o
   0   6  21      266.24      259.26     19.81 o
   2   6  21       49.04       37.31     18.71 o
   4   6  21       99.89       98.26     22.38 o
  -3   7  21      147.80      192.82     42.06 o
  -1   7  21       17.93        3.30     27.61 o
   1   7  21       23.11       -7.01     19.84 o
 -10   0  22      147.95      170.47     31.33 o
  -8   0  22      309.62      283.55     51.25 o
  -6   0  22      339.56      310.22     19.56 o
  -4   0  22      632.80      579.21     28.12 o
  -2   0  22      518.82      461.82     17.48 o
   0   0  22       83.88      117.34     11.54 o
   2   0  22      652.98      676.48     44.31 o
   4   0  22        1.44        5.98     11.24 o
   6   0  22      142.71      179.36     22.10 o
   8   0  22      108.50       62.57     25.61 o
  -9   1  22       74.08       48.90     25.81 o
  -7   1  22      643.30      643.93     24.07 o
  -5   1  22     1429.62     1393.23     38.73 o
  -3   1  22      884.05      918.21     24.21 o
  -1   1  22      479.53      450.00     21.25 o
   1   1  22      220.89      215.49     12.98 o
   3   1  22       72.57      103.34     11.18 o
   5   1  22       12.67       -0.32     13.29 o
   7   1  22       86.65      103.74     22.22 o
 -10   2  22        1.64      -20.34     20.34 o
  -8   2  22        5.78       15.54     13.93 o
  -6   2  22       99.49       77.48     10.89 o
  -4   2  22       20.11        6.66      9.30 o
  -2   2  22     1276.48     1239.31     32.13 o
   0   2  22      842.08      734.17     18.85 o
   2   2  22       24.42       -1.31     11.80 o
   4   2  22      151.83      149.46     14.41 o
   6   2  22      498.22      456.95     27.77 o
   8   2  22        2.47      -22.00     22.00 o
  -9   3  22        0.12      -15.06     15.06 o
  -7   3  22       43.67       43.15     19.95 o
  -5   3  22      236.86      203.03     13.62 o
  -3   3  22        0.76       -3.55      8.86 o
  -1   3  22       84.84       77.49      9.64 o
   1   3  22       40.57       37.37      9.66 o
   3   3  22      441.38      421.85     19.31 o
   5   3  22       67.75       69.86     14.15 o
   7   3  22        0.88      -15.85     25.22 o
  -8   4  22      242.15      251.02     23.02 o
  -6   4  22      347.26      343.03     17.05 o
  -4   4  22      639.62      654.99     25.66 o
  -2   4  22      132.36      114.83     11.48 o
   0   4  22      107.80      118.77     13.85 o
   2   4  22      637.45      598.90     22.48 o
   4   4  22      263.89      263.77     17.16 o
   6   4  22      375.56      415.10     32.37 o
  -7   5  22      148.34       82.28     25.41 o
  -5   5  22        9.45        4.20     13.39 o
  -3   5  22       71.06       49.65     13.81 o
  -1   5  22      493.62      426.58     22.25 o
   1   5  22      414.99      335.11     20.47 o
   3   5  22      175.20      180.97     15.70 o
   5   5  22      317.43      295.47     25.55 o
  -6   6  22      167.97      192.68     37.79 o
  -4   6  22      275.88      286.06     24.78 o
  -2   6  22      440.54      406.48     29.69 o
   0   6  22      643.63      527.21     34.96 o
   2   6  22      141.20      217.64     26.20 o
   4   6  22      218.93      182.86     28.94 o
  -3   7  22       96.89      107.98     46.92 o
  -1   7  22       99.04       77.85     30.12 o
   1   7  22       51.87      115.74     38.61 o
  -9   1  23      186.99      174.07     21.26 o
  -7   1  23     1387.07     1403.83     36.64 o
  -5   1  23       26.28       12.24      9.56 o
  -3   1  23      878.32      875.50     22.74 o
  -1   1  23      299.52      278.98     15.56 o
   1   1  23     2517.71     2662.82     64.81 o
   3   1  23        1.21        2.77     11.53 o
   5   1  23     1072.22     1081.68     41.51 o
   7   1  23       19.88       51.61     20.96 o
 -10   2  23        1.59      -20.19     20.19 o
  -8   2  23        4.45       -1.03     12.49 o
  -6   2  23        0.00      -10.15     10.15 o
  -4   2  23       87.74       68.42      8.69 o
  -2   2  23      172.77      152.95     11.84 o
   0   2  23      209.57      188.21     11.72 o
   2   2  23      339.65      342.15     15.05 o
   4   2  23      349.40      326.78     18.71 o
   6   2  23       11.01       12.39     17.97 o
   8   2  23       17.84      -36.80     36.80 o
  -9   3  23        0.13       -2.17     15.50 o
  -7   3  23      513.68      622.89     26.84 o
  -5   3  23      138.62      130.03     13.58 o
  -3   3  23      260.65      266.23     11.36 o
  -1   3  23       69.32       70.69     10.45 o
   1   3  23     1560.89     1610.09     43.92 o
   3   3  23      202.30      188.02     21.00 o
   5   3  23      107.22      120.80     17.98 o
   7   3  23        3.32       10.20     22.21 o
  -8   4  23       66.09       73.61     19.92 o
  -6   4  23       39.52       48.37     13.09 o
  -4   4  23       68.10       45.46     10.65 o
  -2   4  23       49.60       42.86     12.32 o
   0   4  23       49.15       54.15     14.19 o
   2   4  23       14.94       18.74     10.34 o
   4   4  23       12.53      -10.69     10.69 o
   6   4  23       51.21       39.23     23.67 o
  -7   5  23       97.58      154.05     26.08 o
  -5   5  23       62.56       69.60     19.52 o
  -3   5  23      175.37      227.34     16.76 o
  -1   5  23      179.50      184.42     20.30 o
   1   5  23       22.62       25.72     14.12 o
   3   5  23       12.02        5.91     15.37 o
   5   5  23       10.53      -28.77     28.77 o
  -6   6  23      159.23      120.73     22.66 o
  -4   6  23        8.02       -0.79     18.95 o
  -2   6  23       58.27       33.59     25.59 o
   0   6  23      610.78      563.18     32.46 o
   2   6  23      266.80      259.33     26.04 o
   4   6  23       32.14       42.82     25.65 o
  -1   7  23        3.29        6.99     28.17 o
 -10   0  24        0.02       12.70     38.93 o
  -8   0  24       91.24       71.78     23.38 o
  -6   0  24      495.84      458.10     46.74 o
  -4   0  24     2220.67     2315.39     66.21 o
  -2   0  24       48.63      -16.34     24.12 o
   0   0  24      768.40      655.47     26.51 o
   2   0  24        1.16        1.43     13.11 o
   4   0  24      161.12      167.42     26.49 o
   6   0  24      194.73      223.65     29.97 o
   8   0  24      436.48      549.87     52.21 o
  -9   1  24        1.84        3.40     14.21 o
  -7   1  24       74.72      101.66     15.29 o
  -5   1  24      229.24      221.89     14.89 o
  -3   1  24      219.24      228.92     13.95 o
  -1   1  24      131.78      122.41     13.26 o
   1   1  24       33.46       30.25      8.65 o
   3   1  24        0.90        1.52     10.81 o
   5   1  24        4.26        3.24     25.23 o
   7   1  24       25.32       34.50     32.86 o
  -8   2  24      120.70      151.96     14.30 o
  -6   2  24       60.23       64.40     11.27 o
  -4   2  24      672.10      712.69     21.26 o
  -2   2  24       20.56       23.57     10.03 o
   0   2  24      659.68      694.23     22.38 o
   2   2  24       89.42       86.26     11.97 o
   4   2  24      426.09      440.26     26.53 o
   6   2  24       31.62       18.98     18.24 o
  -9   3  24       83.43       83.91     18.31 o
  -7   3  24        7.59       30.54     12.87 o
  -5   3  24       83.30       88.60     12.16 o
  -3   3  24       46.67       25.86     12.86 o
  -1   3  24      110.98       80.63     11.16 o
   1   3  24      115.04      104.29     12.16 o
   3   3  24        0.26      -12.23     12.23 o
   5   3  24       14.45       17.23     16.72 o
   7   3  24       13.13       45.36     31.80 o
  -8   4  24      368.80      461.43     28.95 o
  -6   4  24       22.01       19.80     13.41 o
  -4   4  24       80.56       90.25     12.78 o
  -2   4  24      111.74       82.87     14.80 o
   0   4  24      149.37      192.89     17.26 o
   2   4  24      427.00      453.35     20.49 o
   4   4  24      577.64      601.89     26.75 o
   6   4  24        0.31      -28.58     33.42 o
  -7   5  24        6.18        4.14     23.28 o
  -5   5  24       69.82       73.53     22.90 o
  -3   5  24      466.68      448.63     26.78 o
  -1   5  24       46.55       46.90     18.65 o
   1   5  24       73.54       30.37     16.61 o
   3   5  24       26.32       16.88     15.60 o
   5   5  24      145.96       48.98     32.50 o
  -4   6  24      295.26      321.47     30.71 o
  -2   6  24       45.28       28.72     19.01 o
   0   6  24      121.67      185.16     24.43 o
   2   6  24      198.22      109.88     26.27 o
  -9   1  25      235.65      261.23     20.90 o
  -7   1  25      388.70      381.46     21.63 o
  -5   1  25      508.38      530.17     27.64 o
  -3   1  25      662.42      709.77     29.90 o
  -1   1  25      430.97      469.65     20.21 o
   1   1  25     1388.21     1486.07     39.30 o
   3   1  25      889.66      920.34     30.04 o
   5   1  25      336.01      325.78     28.83 o
   7   1  25       97.19      117.54     28.19 o
  -8   2  25        4.89       -8.89     17.72 o
  -6   2  25       19.60       14.73     10.49 o
  -4   2  25       93.62       59.50     10.53 o
  -2   2  25       70.59       75.92     11.12 o
   0   2  25       16.43       16.92      9.67 o
   2   2  25        0.35       -5.61     10.66 o
   4   2  25       14.99       11.05     16.17 o
   6   2  25       97.11       84.73     24.03 o
  -9   3  25      226.40      249.20     26.25 o
  -7   3  25      117.53      100.92     16.86 o
  -5   3  25      375.30      400.67     28.34 o
  -3   3  25      247.67      208.02     16.01 o
  -1   3  25      308.29      253.41     14.77 o
   1   3  25      554.76      496.11     21.17 o
   3   3  25      298.06      279.71     18.50 o
   5   3  25      379.04      369.85     30.80 o
  -8   4  25       70.68       79.21     22.95 o
  -6   4  25      131.18      152.50     23.06 o
  -4   4  25       32.11       26.56     13.70 o
  -2   4  25       15.63       16.91     16.82 o
   0   4  25       21.99       13.58     13.88 o
   2   4  25        0.26      -11.58     12.26 o
   4   4  25        6.22       15.24     21.78 o
  -5   5  25      317.91      341.02     34.19 o
  -3   5  25       96.88      124.04     28.05 o
  -1   5  25      555.87      537.72     30.47 o
   1   5  25        7.42       -6.58     16.01 o
   3   5  25       79.07       66.30     16.51 o
  -4   6  25      208.25      175.68     31.37 o
  -2   6  25       70.18       51.10     36.54 o
   0   6  25      143.99      125.76     22.96 o
   2   6  25      185.08      126.61     26.19 o
  -8   0  26      158.53       98.28     33.64 o
  -6   0  26     1632.70     1662.84     84.09 o
  -4   0  26      128.26      134.52     49.91 o
  -2   0  26      894.76      826.20     33.49 o
   0   0  26      933.42      957.92     36.61 o
   2   0  26     1791.43     1874.20     82.75 o
   4   0  26      190.39      255.88     34.94 o
   6   0  26      540.64      510.61     37.16 o
  -9   1  26      202.78      180.17     28.54 o
  -7   1  26      306.10      305.89     27.36 o
  -5   1  26      435.45      433.81     23.44 o
  -3   1  26      294.58      247.08     15.99 o
  -1   1  26        0.85       -8.38      9.25 o
   1   1  26      294.88      313.04     16.75 o
   3   1  26      555.93      517.37     26.80 o
   5   1  26      266.68      205.66     22.87 o
   7   1  26      135.17       94.80     27.81 o
  -8   2  26      125.73      207.36     25.36 o
  -6   2  26      299.69      329.23     32.32 o
  -4   2  26     1099.16     1168.30     41.39 o
  -2   2  26     2519.81     2689.96     66.08 o
   0   2  26        6.25        3.71     10.53 o
   2   2  26       87.32       72.96     14.04 o
   4   2  26      680.58      740.16     38.59 o
   6   2  26      379.36      385.75     51.46 o
  -7   3  26       70.27       90.43     30.10 o
  -5   3  26       25.14       11.31     15.69 o
  -3   3  26        1.74        0.18     11.71 o
  -1   3  26        3.64       27.72     12.70 o
   1   3  26       67.26       53.29     12.36 o
   3   3  26       33.69       19.49     13.28 o
   5   3  26        0.32        7.70     22.67 o
  -6   4  26       16.83       22.37     33.33 o
  -4   4  26      232.64      269.23     21.19 o
  -2   4  26       48.91       34.29     19.47 o
   0   4  26      381.07      414.71     24.36 o
   2   4  26       45.71        6.12     13.04 o
   4   4  26      585.05      691.40     37.01 o
  -5   5  26        0.99        6.73     26.52 o
  -3   5  26        0.18       -3.74     19.98 o
  -1   5  26        8.26      -17.80     17.80 o
   1   5  26        5.66        8.61     14.93 o
   3   5  26        7.22       -6.62     18.38 o
  -2   6  26        0.02      -30.35     30.35 o
   0   6  26       65.17       56.79     27.07 o
  -9   1  27       37.24       40.05     26.85 o
  -7   1  27      604.73      646.86     40.08 o
  -5   1  27      546.74      492.78     26.15 o
  -3   1  27      188.14      203.44     14.13 o
  -1   1  27      500.52      498.56     19.52 o
   1   1  27      708.68      741.80     25.33 o
   3   1  27      315.33      251.73     22.24 o
   5   1  27       94.86       59.83     19.11 o
  -8   2  27      152.36       98.34     21.63 o
  -6   2  27      196.77      169.15     19.37 o
  -4   2  27       75.21       60.44     21.25 o
  -2   2  27       85.52       94.46     13.97 o
   0   2  27      114.48      127.70     13.80 o
   2   2  27       21.67       20.84     10.40 o
   4   2  27       13.76       12.23     16.45 o
   6   2  27        6.79       36.93     30.36 o
  -7   3  27       21.23       11.44     22.25 o
  -5   3  27      257.11      308.95     24.29 o
  -3   3  27       53.34       52.32     16.29 o
  -1   3  27       92.39      105.72     13.11 o
   1   3  27        0.26        4.30     12.10 o
   3   3  27      341.65      384.80     27.65 o
   5   3  27       89.83       62.56     23.71 o
  -6   4  27        6.39       34.83     17.57 o
  -4   4  27       16.96       18.10     15.40 o
  -2   4  27        1.03       19.21     18.71 o
   0   4  27       31.39       32.69     15.49 o
   2   4  27       29.72       36.55     14.29 o
   4   4  27        0.66      -14.09     18.63 o
  -5   5  27      975.98      941.72    100.13 o
  -3   5  27      306.40      341.64     26.46 o
  -1   5  27        4.82       19.73     20.46 o
   1   5  27      273.29      314.01     27.78 o
   3   5  27      967.38     1089.22     68.86 o
  -8   0  28      230.35      200.43     40.62 o
  -6   0  28        7.09       -3.14     20.29 o
  -4   0  28     1067.39     1079.82     68.91 o
  -2   0  28      741.41      754.18     34.97 o
   0   0  28       60.49       93.14     19.08 o
   2   0  28       12.94       14.37     17.15 o
   4   0  28     1230.68     1219.90     66.75 o
   6   0  28      224.59      208.13     54.02 o
  -7   1  28       76.05       82.99     20.14 o
  -5   1  28      110.13      113.38     27.18 o
  -3   1  28       12.98        7.97     12.64 o
  -1   1  28       81.77       90.89     13.26 o
   1   1  28      234.80      235.31     13.94 o
   3   1  28      191.41      186.76     19.45 o
   5   1  28       69.13       56.01     28.53 o
  -8   2  28      157.24      163.38     31.76 o
  -6   2  28      300.41      345.02     25.70 o
  -4   2  28       28.91       18.17     14.62 o
  -2   2  28        4.44      -11.71     11.83 o
   0   2  28      929.09      955.11     35.96 o
   2   2  28      494.81      497.00     22.98 o
   4   2  28      157.68      171.93     22.51 o
  -7   3  28        1.91       22.29     21.52 o
  -5   3  28       12.73       33.59     16.66 o
  -3   3  28        0.01       -6.46     14.51 o
  -1   3  28       34.99       20.09     13.18 o
   1   3  28       15.36        2.82     12.87 o
   3   3  28        3.73       18.13     20.44 o
   5   3  28       48.64       14.80     20.71 o
  -6   4  28      342.52      368.40     30.53 o
  -4   4  28        0.34       12.76     25.42 o
  -2   4  28      234.01      253.27     26.62 o
   0   4  28       60.04       66.45     17.55 o
   2   4  28      518.91      496.09     27.65 o
  -3   5  28       12.35       13.77     29.66 o
  -1   5  28       35.31       22.81     19.16 o
   1   5  28       45.98       75.08     23.23 o
  -7   1  29      217.35      204.19     27.36 o
  -5   1  29      228.85      227.27     27.80 o
  -3   1  29      416.21      440.03     23.34 o
  -1   1  29      465.28      514.32     23.24 o
   1   1  29      774.08      764.92     28.73 o
   3   1  29       65.04       62.37     24.09 o
   5   1  29       57.62       51.23     23.29 o
  -6   2  29       42.42       33.87     33.57 o
  -4   2  29      113.44      111.46     17.43 o
  -2   2  29       69.59       60.35     13.12 o
   0   2  29       13.41      -12.42     12.42 o
   2   2  29        0.07       -2.70     15.31 o
   4   2  29        0.20       -6.20     18.91 o
  -5   3  29        8.63       35.83     16.56 o
  -3   3  29      125.69      168.31     26.67 o
  -1   3  29      222.74      216.22     18.77 o
   1   3  29      243.51      239.92     20.10 o
   3   3  29      149.74      177.91     21.12 o
  -4   4  29       36.01       41.47     20.29 o
  -2   4  29       10.55        2.62     20.42 o
   0   4  29        4.93      -14.47     14.47 o
   2   4  29        6.94       50.44     27.26 o
  -1   5  29       81.84      121.91     29.02 o
  -6   0  30        0.55       51.37     45.29 o
  -4   0  30       76.71       59.85     35.49 o
  -2   0  30      690.41      798.15     42.99 o
   0   0  30       27.63       31.93     23.97 o
   2   0  30      668.74      718.10     63.01 o
   4   0  30      155.57      210.05     43.48 o
  -7   1  30        8.45        4.56     26.75 o
  -5   1  30        0.01       13.13     14.85 o
  -3   1  30        2.45       28.95     16.22 o
  -1   1  30        9.98       12.06     12.97 o
   1   1  30        8.53        2.96     12.09 o
   3   1  30        1.15       18.14     16.94 o
  -6   2  30      331.27      358.15     29.52 o
  -4   2  30      242.30      254.00     21.26 o
  -2   2  30       31.93       18.99     12.75 o
   0   2  30        8.00       -4.92     13.74 o
   2   2  30      486.43      500.42     30.38 o
   4   2  30       46.72       32.48     25.16 o
  -5   3  30       25.45       31.48     19.65 o
  -3   3  30        2.09       -7.95     17.63 o
  -1   3  30        0.36       15.57     16.59 o
   1   3  30        6.02       -9.38     16.78 o
   3   3  30       52.44       31.79     21.46 o
  -4   4  30      393.34      389.62     28.33 o
  -2   4  30       25.26       18.12     18.05 o
   0   4  30       34.58       30.41     17.37 o
  -5   1  31        0.31       -5.58     26.84 o
  -3   1  31     1177.94     1222.84     45.60 o
  -1   1  31      177.99      176.88     18.71 o
   1   1  31      463.41      453.98     27.38 o
   3   1  31        6.23       -5.52     23.29 o
  -6   2  31      371.79      378.93     36.83 o
  -4   2  31      182.17      195.59     22.10 o
  -2   2  31       38.90       31.54     13.57 o
   0   2  31        8.93       -1.78     12.72 o
   2   2  31        0.06       10.57     19.35 o
  -5   3  31        0.16       22.52     21.53 o
  -3   3  31      379.03      414.48     28.76 o
  -1   3  31       70.91       61.53     16.86 o
   1   3  31      114.68      111.95     20.56 o
  -2   4  31        0.07      -15.31     36.08 o
  -6   0  32      114.81       69.06     41.55 o
  -4   0  32      134.67      142.13     32.68 o
  -2   0  32       53.86       -1.18     22.75 o
   0   0  32      482.01      549.40     46.18 o
   2   0  32      684.97      622.39     59.58 o
  -5   1  32        5.47       40.77     24.03 o
  -3   1  32       17.30       12.21     17.82 o
  -1   1  32       65.95       71.88     16.04 o
   1   1  32      280.92      291.57     26.69 o
   3   1  32      383.77      327.61     80.33 o
  -4   2  32        3.90       12.86     20.00 o
  -2   2  32       31.34       33.92     15.69 o
   0   2  32      327.53      400.69     27.26 o
   2   2  32       31.38       33.86     24.41 o
  -3   3  32       11.92       -3.49     18.65 o
  -1   3  32      122.53      105.82     24.08 o
  -3   1  33      200.96      192.96     22.44 o
  -1   1  33       29.98       32.90     18.13 o
   1   1  33        0.33        9.91     20.74 o
  -2   2  33        4.44        8.23     28.29 o
   0   2  33       14.93       10.89     17.65 o
  -2   0  34        3.98       -7.69     48.18 o
  -1   1  34       32.48       81.78     59.16 o
 
